# Supplementary material for: 6-(1-Adamant­yl)-3-(2-fluoro­phen­yl)-1,2,4-triazolo[3,4-b][1,3,4]thia­diazole
Source: Acta Crystallogr Sect E Struct Rep Online. 2009 May 29;65(Pt 6):o1437. doi: 10.1107/S1600536809019692 (PMC2969597; doi:10.1107/S1600536809019692)
Supplement: Supplementary file 1 [file e-65-o1437-sup1.cif]

##############################################################################
###                                                                        ###
###        Electronic paper (Acta Crystallographica Section E)             ###
###                                                                        ###
##############################################################################
#                                                                            #
# This CIF contains the data in a paper accepted for publication in Acta     #
# Crystallographica Section E. It conforms to the requirements of Notes      #
# for Authors for Section E, and has been peer reviewed under the auspices   #
# of the IUCr Commission on Journals.                                        #
#                                                                            #
# Full details of the Crystallographic Information File format               #
# are given in the paper "The Crystallographic Information File (CIF):       #
# a New Standard Archive File for Crystallography" by S. R. Hall, F. H.      #
# Allen and I. D. Brown [Acta Cryst. (1991), A47, 655-685].                  #
#                                                                            #
# The current version of the core CIF dictionary is obtainable from          #
# ftp://ftp.iucr.org/pub/cif_core.dic. The current version number is 2.4.    #
#                                                                            #
# Software is freely available for graphical display of the structure(s) in  #
# this CIF.  For information consult the CIF home page http://www.iucr.org/  #
# cif/home.html                                                              #
#                                                                            #
# This file may be used for bona fide research purposes within the           #
# scientific community so long as proper attribution is given to the journal # 
# article from which it was obtained.                                        #
#                                                                            #
##############################################################################
                                             
data_global
_audit_creation_method     ?
_journal_date_recd_electronic     2009-05-24
_journal_date_accepted     2009-05-24
_journal_name_full     'Acta Crystallographica, Section E'
_journal_year     2009
_journal_volume     65
_journal_issue      6
_journal_page_first     o1437
_journal_page_last     o1437
_journal_paper_category     QO
_journal_coeditor_code     HB2984
_publ_contact_author
;
Muhammad Nawaz Tahir
University of Sargodha
Department of Physics
Sargodha
Pakistan
# For Crystallography
;
_publ_contact_author_email     'dmntahir_uos@yahoo.com'
_publ_contact_author_fax     '0092 48 32 22 121'
_publ_contact_author_phone     '0092 48 92 30 914'
_publ_section_title
;\
6-(1-Adamantyl)-3-(2-fluorophenyl)-1,2,4-triazolo[3,4-<i>b</i>][1,3,4]\
thiadiazole
;
loop_
    _publ_author_name
    _publ_author_address
    'Khan, Mahmood-ul-Hassan'
;
Department of Chemistry
Quaid-i-Azam University
Islamabad 45320
Pakistan
;
    'Hammed, Shahid'
;
Department of Chemistry
Quaid-i-Azam University
Islamabad 45320
Pakistan
;
    'Tahir, M. Nawaz'
;
Department of Physics
University of Sargodha
Sargodha
Pakistan
;
    'Bokhari, Tanveer Hussain'
;
Department of Chemistry
Government College University
Lahore
Pakistan
;
    'Khan, Islam Ullah'
;
Department of Chemistry
Government College University
Lahore
Pakistan
;
data_I
_audit_creation_method     SHELXL-97
_chemical_name_systematic
;
6-(1-Adamantyl)-3-(2-fluorophenyl)-1,2,4-
triazolo[3,4-<i>b</i>][1,3,4]thiadiazole
;
_chemical_name_common     ?
_chemical_formula_moiety     'C19 H19 F N4 S'
_chemical_formula_sum     'C19 H19 F N4 S'
_chemical_formula_iupac     'C19 H19 F N4 S'
_chemical_formula_weight     354.44
_chemical_melting_point     ?
_symmetry_cell_setting     orthorhombic
_symmetry_space_group_name_H-M     'P b c a'
_symmetry_space_group_name_Hall     '-P 2ac 2ab'
loop_
    _symmetry_equiv_pos_site_id
    _symmetry_equiv_pos_as_xyz
    1 x,y,z
    2 1/2-x,-y,1/2+z
    3 1/2+x,1/2-y,-z
    4 -x,1/2+y,1/2-z
    5 -x,-y,-z
    6 1/2+x,y,1/2-z
    7 1/2-x,1/2+y,z
    8 x,1/2-y,1/2+z
_cell_length_a     13.2684(9)
_cell_length_b     12.4293(9)
_cell_length_c     20.2231(15)
_cell_angle_alpha     90
_cell_angle_beta     90
_cell_angle_gamma     90
_cell_volume     3335.1(4)
_cell_formula_units_Z     8
_cell_measurement_reflns_used     3116
_cell_measurement_theta_min     2.46
_cell_measurement_theta_max     29.14
_cell_measurement_temperature     296(2)
_exptl_crystal_description     prism
_exptl_crystal_colour     Colourless
_exptl_crystal_size_max     0.25
_exptl_crystal_size_mid     0.22
_exptl_crystal_size_min     0.20
_exptl_crystal_density_diffrn     1.412
_exptl_crystal_density_meas     ?
_exptl_crystal_density_method     'not measured'
_exptl_crystal_F_000     1488
_exptl_absorpt_coefficient_mu     0.214
_exptl_absorpt_correction_type     multi-scan
_exptl_absorpt_process_details     '(SADABS; Bruker, 2005)'
_exptl_absorpt_correction_T_min     0.945
_exptl_absorpt_correction_T_max     0.956
_exptl_special_details
;
;
_diffrn_ambient_temperature     296(2)
_diffrn_radiation_type     MoK\a
_diffrn_radiation_wavelength     0.71073
_diffrn_radiation_source     'fine-focus sealed tube'
_diffrn_radiation_monochromator     graphite
_diffrn_measurement_device_type     'Bruker Kappa APEXII CCD'
_diffrn_measurement_method     \w
_diffrn_detector_area_resol_mean     7.40
_diffrn_reflns_number     22695
_diffrn_reflns_av_R_equivalents     0.0312
_diffrn_reflns_av_sigmaI/netI     0.0260
_diffrn_reflns_theta_min     2.46
_diffrn_reflns_theta_max     29.14
_diffrn_reflns_theta_full     29.14
_diffrn_measured_fraction_theta_max     0.999
_diffrn_measured_fraction_theta_full     0.999
_diffrn_reflns_limit_h_min     -12
_diffrn_reflns_limit_h_max     18
_diffrn_reflns_limit_k_min     -17
_diffrn_reflns_limit_k_max     14
_diffrn_reflns_limit_l_min     -26
_diffrn_reflns_limit_l_max     27
_diffrn_standards_number     0
_diffrn_standards_interval_count     ?
_diffrn_standards_interval_time     ?
_diffrn_standards_decay_%     ?
_refine_special_details
;
Refinement of <i>F</i>^2^ against ALL reflections. The weighted <i>R</i>-factor
<i>wR</i> and goodness of fit <i>S</i> are based on <i>F</i>^2^, conventional
<i>R</i>-factors <i>R</i> are based on <i>F</i>, with <i>F</i> set to zero for
negative <i>F</i>^2^. The threshold expression of <i>F</i>^2^ >
\s(<i>F</i>^2^) is used only for calculating <i>R</i>-factors(gt) <i>etc</i>.
and is not relevant to the choice of reflections for refinement.
<i>R</i>-factors based on <i>F</i>^2^ are statistically about twice as large
as those based on <i>F</i>, and <i>R</i>- factors based on ALL data will be
even larger.
;
_reflns_number_total     4486
_reflns_number_gt     3116
_reflns_threshold_expression     I>2\s(I)
_refine_ls_structure_factor_coef     Fsqd
_refine_ls_matrix_type     full
_refine_ls_R_factor_all     0.0746
_refine_ls_R_factor_gt     0.0468
_refine_ls_wR_factor_gt     0.1168
_refine_ls_wR_factor_ref     0.1361
_refine_ls_goodness_of_fit_ref     1.036
_refine_ls_restrained_S_all     1.036
_refine_ls_number_reflns     4486
_refine_ls_number_parameters     235
_refine_ls_number_restraints     0
_refine_ls_hydrogen_treatment     constr
_refine_ls_weighting_scheme     calc
_refine_ls_weighting_details
         'calc w=1/[\s^2^(Fo^2^)+(0.0579P)^2^+1.3259P] where P=(Fo^2^+2Fc^2^)/3'
_atom_sites_solution_hydrogens     geom
_atom_sites_solution_primary     direct
_atom_sites_solution_secondary     difmap
_refine_ls_shift/su_max     0.000
_refine_ls_shift/su_mean     0.000
_refine_diff_density_max     0.349
_refine_diff_density_min     -0.280
_refine_ls_extinction_method     none
_refine_ls_extinction_coef     ?
loop_
    _atom_type_symbol
    _atom_type_description
    _atom_type_scat_dispersion_real
    _atom_type_scat_dispersion_imag
    _atom_type_scat_source
    'C' 'C' 0.0033 0.0016
                         'International Tables Vol C Tables 4.2.6.8 and 6.1.1.4'
    'H' 'H' 0.0000 0.0000
                         'International Tables Vol C Tables 4.2.6.8 and 6.1.1.4'
    'N' 'N' 0.0061 0.0033
                         'International Tables Vol C Tables 4.2.6.8 and 6.1.1.4'
    'F' 'F' 0.0171 0.0103
                         'International Tables Vol C Tables 4.2.6.8 and 6.1.1.4'
    'S' 'S' 0.1246 0.1234
                         'International Tables Vol C Tables 4.2.6.8 and 6.1.1.4'
_computing_data_collection     'APEX2 (Bruker, 2007)'
_computing_cell_refinement     'SAINT (Bruker, 2007)'
_computing_data_reduction     'SAINT (Bruker, 2007)'
_computing_structure_solution     'SHELXS97 (Sheldrick, 2008)'
_computing_structure_refinement     'SHELXL97 (Sheldrick, 2008)'
_computing_molecular_graphics
                              'ORTEP-3 (Farrugia, 1997) and PLATON (Spek, 2009)'
_computing_publication_material
;
WinGX (Farrugia, 1999) and PLATON (Spek, 2009)
;
loop_
    _atom_site_type_symbol
    _atom_site_label
    _atom_site_fract_x
    _atom_site_fract_y
    _atom_site_fract_z
    _atom_site_U_iso_or_equiv
    _atom_site_thermal_displace_type
    _atom_site_calc_flag
    _atom_site_refinement_flags
    _atom_site_occupancy
    S S1 0.25232(4) -0.15058(4) 0.23126(2) 0.0517(2) Uani . . 1.000
    F F1 0.35571(14) -0.27396(11) 0.52074(7) 0.0839(6) Uani . . 1.000
    N N1 0.20243(13) -0.22822(13) 0.41446(9) 0.0543(6) Uani . . 1.000
    N N2 0.17459(14) -0.24778(14) 0.34844(9) 0.0591(6) Uani . . 1.000
    N N3 0.29443(10) -0.12526(11) 0.35182(7) 0.0360(4) Uani . . 1.000
    N N4 0.36117(10) -0.05549(11) 0.32199(7) 0.0343(4) Uani . . 1.000
    C C1 0.32252(13) -0.10525(14) 0.47314(9) 0.0392(5) Uani . . 1.000
    C C2 0.36251(16) -0.16551(17) 0.52410(10) 0.0517(6) Uani . . 1.000
    C C3 0.41073(19) -0.1200(2) 0.57717(10) 0.0639(8) Uani . . 1.000
    C C4 0.41784(17) -0.0094(2) 0.58048(10) 0.0611(8) Uani . . 1.000
    C C5 0.37749(16) 0.05301(18) 0.53119(10) 0.0549(7) Uani . . 1.000
    C C6 0.33120(14) 0.00584(15) 0.47758(9) 0.0463(6) Uani . . 1.000
    C C7 0.27374(13) -0.15494(14) 0.41576(9) 0.0403(5) Uani . . 1.000
    C C8 0.23167(13) -0.18403(14) 0.31343(10) 0.0437(5) Uani . . 1.000
    C C9 0.34740(12) -0.06062(13) 0.25887(8) 0.0348(5) Uani . . 1.000
    C C10 0.40431(12) 0.00535(13) 0.20943(8) 0.0337(4) Uani . . 1.000
    C C11 0.48759(15) 0.07039(18) 0.24376(9) 0.0504(6) Uani . . 1.000
    C C12 0.54359(15) 0.13979(18) 0.19241(10) 0.0543(7) Uani . . 1.000
    C C13 0.47109(16) 0.21626(17) 0.15982(11) 0.0581(7) Uani . . 1.000
    C C14 0.38813(17) 0.15387(18) 0.12638(12) 0.0626(8) Uani . . 1.000
    C C15 0.33138(15) 0.08502(16) 0.17677(11) 0.0527(6) Uani . . 1.000
    C C16 0.4512(2) -0.06639(17) 0.15637(11) 0.0657(8) Uani . . 1.000
    C C17 0.5082(3) 0.0039(2) 0.10590(12) 0.0802(9) Uani . . 1.000
    C C18 0.59042(18) 0.0674(2) 0.14102(13) 0.0730(9) Uani . . 1.000
    C C19 0.4329(3) 0.0822(2) 0.07399(11) 0.0855(10) Uani . . 1.000
    H H3 0.43812 -0.16293 0.61028 0.0767 Uiso . . 1.000
    H H4 0.45004 0.02286 0.61619 0.0733 Uiso . . 1.000
    H H5 0.38143 0.12757 0.53400 0.0658 Uiso . . 1.000
    H H6 0.30545 0.04888 0.44397 0.0555 Uiso . . 1.000
    H H11A 0.45818 0.11629 0.27742 0.0604 Uiso . . 1.000
    H H11B 0.53468 0.02185 0.26512 0.0604 Uiso . . 1.000
    H H12 0.59673 0.18097 0.21460 0.0651 Uiso . . 1.000
    H H13A 0.44245 0.26409 0.19273 0.0697 Uiso . . 1.000
    H H13B 0.50652 0.25966 0.12744 0.0697 Uiso . . 1.000
    H H14 0.34099 0.20433 0.10564 0.0751 Uiso . . 1.000
    H H15A 0.30145 0.13091 0.21022 0.0633 Uiso . . 1.000
    H H15B 0.27764 0.04595 0.15483 0.0633 Uiso . . 1.000
    H H16A 0.49735 -0.11705 0.17670 0.0789 Uiso . . 1.000
    H H16B 0.39877 -0.10692 0.13405 0.0789 Uiso . . 1.000
    H H17 0.53836 -0.04191 0.07176 0.0963 Uiso . . 1.000
    H H18A 0.62742 0.11032 0.10915 0.0876 Uiso . . 1.000
    H H18B 0.63734 0.01826 0.16203 0.0876 Uiso . . 1.000
    H H19A 0.37972 0.04208 0.05216 0.1027 Uiso . . 1.000
    H H19B 0.46694 0.12570 0.04103 0.1027 Uiso . . 1.000
loop_
    _atom_site_aniso_label
    _atom_site_aniso_U_11
    _atom_site_aniso_U_22
    _atom_site_aniso_U_33
    _atom_site_aniso_U_12
    _atom_site_aniso_U_13
    _atom_site_aniso_U_23
    S1 0.0578(3) 0.0481(3) 0.0492(3) -0.0163(2) -0.0141(2) -0.0060(2)
    F1 0.1293(14) 0.0492(8) 0.0733(9) 0.0040(8) -0.0198(9) 0.0189(7)
    N1 0.0552(10) 0.0455(9) 0.0623(11) -0.0141(8) -0.0018(8) 0.0070(8)
    N2 0.0611(10) 0.0483(9) 0.0678(12) -0.0202(8) -0.0068(9) 0.0020(9)
    N3 0.0342(7) 0.0312(7) 0.0427(8) -0.0025(5) -0.0031(6) -0.0002(6)
    N4 0.0330(7) 0.0324(7) 0.0375(7) -0.0016(5) -0.0019(6) -0.0014(6)
    C1 0.0351(8) 0.0425(9) 0.0401(9) -0.0011(7) 0.0052(7) 0.0042(7)
    C2 0.0615(12) 0.0487(11) 0.0450(10) 0.0004(9) 0.0043(9) 0.0110(9)
    C3 0.0733(15) 0.0777(16) 0.0407(10) 0.0016(12) -0.0069(10) 0.0148(10)
    C4 0.0616(13) 0.0810(16) 0.0406(10) -0.0128(12) 0.0007(9) -0.0047(10)
    C5 0.0585(12) 0.0528(12) 0.0533(12) -0.0067(10) 0.0026(10) -0.0077(9)
    C6 0.0470(10) 0.0432(10) 0.0487(10) -0.0015(8) -0.0022(8) 0.0024(8)
    C7 0.0390(9) 0.0342(8) 0.0478(10) -0.0005(7) 0.0006(7) 0.0048(7)
    C8 0.0425(9) 0.0356(9) 0.0530(10) -0.0064(7) -0.0083(8) -0.0036(8)
    C9 0.0338(8) 0.0313(7) 0.0394(9) 0.0013(6) -0.0055(7) -0.0054(7)
    C10 0.0355(8) 0.0340(8) 0.0315(7) 0.0043(6) -0.0038(6) -0.0048(6)
    C11 0.0423(10) 0.0682(13) 0.0406(9) -0.0147(9) -0.0045(8) 0.0014(9)
    C12 0.0401(10) 0.0728(14) 0.0499(11) -0.0137(9) -0.0001(8) 0.0052(10)
    C13 0.0550(12) 0.0478(11) 0.0716(14) -0.0041(9) 0.0134(11) 0.0044(10)
    C14 0.0527(12) 0.0602(13) 0.0748(15) 0.0024(10) -0.0127(11) 0.0291(12)
    C15 0.0402(10) 0.0453(10) 0.0727(13) 0.0009(8) -0.0095(9) 0.0140(10)
    C16 0.0922(18) 0.0451(11) 0.0599(13) 0.0105(11) 0.0243(12) -0.0122(10)
    C17 0.123(2) 0.0619(15) 0.0558(13) 0.0071(15) 0.0433(15) -0.0135(12)
    C18 0.0537(13) 0.0819(17) 0.0834(17) 0.0217(12) 0.0285(12) 0.0241(14)
    C19 0.114(2) 0.105(2) 0.0374(11) -0.0375(19) -0.0114(13) 0.0115(13)
_geom_special_details
;
Bond distances, angles <i>etc</i>. have been calculated using the rounded
fractional coordinates. All su's are estimated from the variances of the
(full) variance-covariance matrix. The cell e.s.d.'s are taken into account in
the estimation of distances, angles and torsion angles
;
loop_
    _geom_bond_atom_site_label_1
    _geom_bond_atom_site_label_2
    _geom_bond_site_symmetry_1
    _geom_bond_site_symmetry_2
    _geom_bond_distance
    _geom_bond_publ_flag
    S1 C8 . . 1.735(2) no
    S1 C9 . . 1.7758(17) no
    F1 C2 . . 1.353(3) no
    N1 N2 . . 1.407(3) no
    N1 C7 . . 1.314(2) no
    N2 C8 . . 1.305(3) no
    N3 N4 . . 1.3784(19) no
    N3 C7 . . 1.372(2) no
    N3 C8 . . 1.353(2) no
    N4 C9 . . 1.291(2) no
    C1 C2 . . 1.380(3) no
    C1 C6 . . 1.389(3) no
    C1 C7 . . 1.465(3) no
    C2 C3 . . 1.372(3) no
    C3 C4 . . 1.380(4) no
    C4 C5 . . 1.372(3) no
    C5 C6 . . 1.377(3) no
    C9 C10 . . 1.497(2) no
    C10 C11 . . 1.535(3) no
    C10 C15 . . 1.534(3) no
    C10 C16 . . 1.528(3) no
    C11 C12 . . 1.541(3) no
    C12 C13 . . 1.504(3) no
    C12 C18 . . 1.509(3) no
    C13 C14 . . 1.507(3) no
    C14 C15 . . 1.529(3) no
    C14 C19 . . 1.506(4) no
    C16 C17 . . 1.542(4) no
    C17 C18 . . 1.522(4) no
    C17 C19 . . 1.537(5) no
    C3 H3 . . 0.9300 no
    C4 H4 . . 0.9300 no
    C5 H5 . . 0.9300 no
    C6 H6 . . 0.9300 no
    C11 H11A . . 0.9700 no
    C11 H11B . . 0.9700 no
    C12 H12 . . 0.9800 no
    C13 H13A . . 0.9700 no
    C13 H13B . . 0.9700 no
    C14 H14 . . 0.9800 no
    C15 H15A . . 0.9700 no
    C15 H15B . . 0.9700 no
    C16 H16A . . 0.9700 no
    C16 H16B . . 0.9700 no
    C17 H17 . . 0.9800 no
    C18 H18A . . 0.9700 no
    C18 H18B . . 0.9700 no
    C19 H19A . . 0.9700 no
    C19 H19B . . 0.9700 no
loop_
    _geom_angle_atom_site_label_1
    _geom_angle_atom_site_label_2
    _geom_angle_atom_site_label_3
    _geom_angle_site_symmetry_1
    _geom_angle_site_symmetry_2
    _geom_angle_site_symmetry_3
    _geom_angle
    _geom_angle_publ_flag
    C8 S1 C9 . . . 87.82(8) no
    N2 N1 C7 . . . 109.15(16) no
    N1 N2 C8 . . . 104.93(16) no
    N4 N3 C7 . . . 135.23(14) no
    N4 N3 C8 . . . 118.95(14) no
    C7 N3 C8 . . . 105.81(14) no
    N3 N4 C9 . . . 108.10(13) no
    C2 C1 C6 . . . 117.36(17) no
    C2 C1 C7 . . . 122.17(17) no
    C6 C1 C7 . . . 120.47(16) no
    F1 C2 C1 . . . 118.53(18) no
    F1 C2 C3 . . . 118.78(19) no
    C1 C2 C3 . . . 122.7(2) no
    C2 C3 C4 . . . 118.7(2) no
    C3 C4 C5 . . . 120.1(2) no
    C4 C5 C6 . . . 120.4(2) no
    C1 C6 C5 . . . 120.75(18) no
    N1 C7 N3 . . . 108.16(16) no
    N1 C7 C1 . . . 128.78(17) no
    N3 C7 C1 . . . 122.99(15) no
    S1 C8 N2 . . . 139.20(16) no
    S1 C8 N3 . . . 108.85(13) no
    N2 C8 N3 . . . 111.95(18) no
    S1 C9 N4 . . . 116.26(12) no
    S1 C9 C10 . . . 119.54(12) no
    N4 C9 C10 . . . 124.18(15) no
    C9 C10 C11 . . . 110.45(14) no
    C9 C10 C15 . . . 108.84(14) no
    C9 C10 C16 . . . 110.78(14) no
    C11 C10 C15 . . . 107.99(15) no
    C11 C10 C16 . . . 109.38(16) no
    C15 C10 C16 . . . 109.35(15) no
    C10 C11 C12 . . . 109.70(15) no
    C11 C12 C13 . . . 109.91(17) no
    C11 C12 C18 . . . 109.21(18) no
    C13 C12 C18 . . . 109.78(18) no
    C12 C13 C14 . . . 109.79(18) no
    C13 C14 C15 . . . 110.41(19) no
    C13 C14 C19 . . . 109.4(2) no
    C15 C14 C19 . . . 109.39(19) no
    C10 C15 C14 . . . 109.73(16) no
    C10 C16 C17 . . . 109.51(17) no
    C16 C17 C18 . . . 109.7(2) no
    C16 C17 C19 . . . 108.5(3) no
    C18 C17 C19 . . . 109.5(2) no
    C12 C18 C17 . . . 109.6(2) no
    C14 C19 C17 . . . 109.61(19) no
    C2 C3 H3 . . . 121.00 no
    C4 C3 H3 . . . 121.00 no
    C3 C4 H4 . . . 120.00 no
    C5 C4 H4 . . . 120.00 no
    C4 C5 H5 . . . 120.00 no
    C6 C5 H5 . . . 120.00 no
    C1 C6 H6 . . . 120.00 no
    C5 C6 H6 . . . 120.00 no
    C10 C11 H11A . . . 110.00 no
    C10 C11 H11B . . . 110.00 no
    C12 C11 H11A . . . 110.00 no
    C12 C11 H11B . . . 110.00 no
    H11A C11 H11B . . . 108.00 no
    C11 C12 H12 . . . 109.00 no
    C13 C12 H12 . . . 109.00 no
    C18 C12 H12 . . . 109.00 no
    C12 C13 H13A . . . 110.00 no
    C12 C13 H13B . . . 110.00 no
    C14 C13 H13A . . . 110.00 no
    C14 C13 H13B . . . 110.00 no
    H13A C13 H13B . . . 108.00 no
    C13 C14 H14 . . . 109.00 no
    C15 C14 H14 . . . 109.00 no
    C19 C14 H14 . . . 109.00 no
    C10 C15 H15A . . . 110.00 no
    C10 C15 H15B . . . 110.00 no
    C14 C15 H15A . . . 110.00 no
    C14 C15 H15B . . . 110.00 no
    H15A C15 H15B . . . 108.00 no
    C10 C16 H16A . . . 110.00 no
    C10 C16 H16B . . . 110.00 no
    C17 C16 H16A . . . 110.00 no
    C17 C16 H16B . . . 110.00 no
    H16A C16 H16B . . . 108.00 no
    C16 C17 H17 . . . 110.00 no
    C18 C17 H17 . . . 110.00 no
    C19 C17 H17 . . . 110.00 no
    C12 C18 H18A . . . 110.00 no
    C12 C18 H18B . . . 110.00 no
    C17 C18 H18A . . . 110.00 no
    C17 C18 H18B . . . 110.00 no
    H18A C18 H18B . . . 108.00 no
    C14 C19 H19A . . . 110.00 no
    C14 C19 H19B . . . 110.00 no
    C17 C19 H19A . . . 110.00 no
    C17 C19 H19B . . . 110.00 no
    H19A C19 H19B . . . 108.00 no
loop_
    _geom_torsion_atom_site_label_1
    _geom_torsion_atom_site_label_2
    _geom_torsion_atom_site_label_3
    _geom_torsion_atom_site_label_4
    _geom_torsion_site_symmetry_1
    _geom_torsion_site_symmetry_2
    _geom_torsion_site_symmetry_3
    _geom_torsion_site_symmetry_4
    _geom_torsion
    _geom_torsion_publ_flag
    C9 S1 C8 N2 . . . . -179.0(2) no
    C9 S1 C8 N3 . . . . 1.05(13) no
    C8 S1 C9 N4 . . . . -0.64(14) no
    C8 S1 C9 C10 . . . . -179.31(14) no
    C7 N1 N2 C8 . . . . -0.1(2) no
    N2 N1 C7 N3 . . . . -0.2(2) no
    N2 N1 C7 C1 . . . . 176.70(17) no
    N1 N2 C8 S1 . . . . -179.67(17) no
    N1 N2 C8 N3 . . . . 0.3(2) no
    C7 N3 N4 C9 . . . . 179.60(18) no
    C8 N3 N4 C9 . . . . 0.9(2) no
    N4 N3 C7 N1 . . . . -178.48(16) no
    N4 N3 C7 C1 . . . . 4.4(3) no
    C8 N3 C7 N1 . . . . 0.33(19) no
    C8 N3 C7 C1 . . . . -176.77(16) no
    N4 N3 C8 S1 . . . . -1.38(18) no
    N4 N3 C8 N2 . . . . 178.67(15) no
    C7 N3 C8 S1 . . . . 179.58(12) no
    C7 N3 C8 N2 . . . . -0.4(2) no
    N3 N4 C9 S1 . . . . 0.02(17) no
    N3 N4 C9 C10 . . . . 178.62(14) no
    C6 C1 C2 F1 . . . . -179.52(18) no
    C6 C1 C2 C3 . . . . -1.0(3) no
    C7 C1 C2 F1 . . . . -0.3(3) no
    C7 C1 C2 C3 . . . . 178.2(2) no
    C2 C1 C6 C5 . . . . -0.4(3) no
    C7 C1 C6 C5 . . . . -179.61(18) no
    C2 C1 C7 N1 . . . . 50.7(3) no
    C2 C1 C7 N3 . . . . -132.83(19) no
    C6 C1 C7 N1 . . . . -130.1(2) no
    C6 C1 C7 N3 . . . . 46.3(3) no
    F1 C2 C3 C4 . . . . 179.9(2) no
    C1 C2 C3 C4 . . . . 1.3(3) no
    C2 C3 C4 C5 . . . . -0.3(3) no
    C3 C4 C5 C6 . . . . -1.1(3) no
    C4 C5 C6 C1 . . . . 1.5(3) no
    S1 C9 C10 C11 . . . . -175.71(12) no
    S1 C9 C10 C15 . . . . 65.90(17) no
    S1 C9 C10 C16 . . . . -54.36(19) no
    N4 C9 C10 C11 . . . . 5.7(2) no
    N4 C9 C10 C15 . . . . -112.66(18) no
    N4 C9 C10 C16 . . . . 127.08(18) no
    C9 C10 C11 C12 . . . . -178.63(15) no
    C15 C10 C11 C12 . . . . -59.7(2) no
    C16 C10 C11 C12 . . . . 59.2(2) no
    C9 C10 C15 C14 . . . . 179.60(16) no
    C11 C10 C15 C14 . . . . 59.7(2) no
    C16 C10 C15 C14 . . . . -59.3(2) no
    C9 C10 C16 C17 . . . . 179.4(2) no
    C11 C10 C16 C17 . . . . -58.6(2) no
    C15 C10 C16 C17 . . . . 59.5(2) no
    C10 C11 C12 C13 . . . . 60.2(2) no
    C10 C11 C12 C18 . . . . -60.3(2) no
    C11 C12 C13 C14 . . . . -59.2(2) no
    C18 C12 C13 C14 . . . . 61.0(2) no
    C11 C12 C18 C17 . . . . 61.0(2) no
    C13 C12 C18 C17 . . . . -59.6(2) no
    C12 C13 C14 C15 . . . . 59.4(2) no
    C12 C13 C14 C19 . . . . -61.0(2) no
    C13 C14 C15 C10 . . . . -60.1(2) no
    C19 C14 C15 C10 . . . . 60.3(2) no
    C13 C14 C19 C17 . . . . 59.7(3) no
    C15 C14 C19 C17 . . . . -61.4(3) no
    C10 C16 C17 C18 . . . . 59.5(3) no
    C10 C16 C17 C19 . . . . -60.1(2) no
    C16 C17 C18 C12 . . . . -60.8(3) no
    C19 C17 C18 C12 . . . . 58.2(3) no
    C16 C17 C19 C14 . . . . 61.2(3) no
    C18 C17 C19 C14 . . . . -58.5(3) no
loop_
    _geom_hbond_atom_site_label_D
    _geom_hbond_atom_site_label_H
    _geom_hbond_atom_site_label_A
    _geom_hbond_site_symmetry_A
    _geom_hbond_distance_DH
    _geom_hbond_distance_HA
    _geom_hbond_distance_DA
    _geom_hbond_angle_DHA
    _geom_hbond_publ_flag
    C15 H15A S1 7_555 0.97 2.84 3.640(2) 140 yes
    C12 H12 Cg1 4_655 0.98 2.90 3.713(2) 140 yes
    C18 H18B Cg1 6_555 0.97 2.83 3.787(3) 170 yes
