# Supplementary material for: 6-(1-Adamant­yl)-3-(2-fluoro­phen­yl)-1,2,4-triazolo[3,4-b][1,3,4]thia­diazole
Source: Acta Crystallogr Sect E Struct Rep Online. 2009 May 29;65(Pt 6):o1437. doi: 10.1107/S1600536809019692 (PMC2969597; doi:10.1107/S1600536809019692)
Supplement: Supplementary file 2 [file e-65-o1437-Isup2.hkl]

#
# h,k,l, Fc-squared, Fo-squared, sigma(Fo-squared) and status flag
#
data_I
_shelx_title ' OFAD in Pbca'
_shelx_refln_list_code          4
_shelx_F_calc_maximum      254.66
_exptl_crystal_F_000      1488.00
_reflns_d_resolution_high  0.7297
 
loop_
 _symmetry_equiv_pos_as_xyz
 'x, y, z'
 '-x+1/2, -y, z+1/2'
 '-x, y+1/2, -z+1/2'
 'x+1/2, -y+1/2, -z'
 '-x, -y, -z'
 'x-1/2, y, -z-1/2'
 'x, -y-1/2, z-1/2'
 '-x-1/2, y-1/2, z'
 
_cell_length_a    13.2684
_cell_length_b    12.4293
_cell_length_c    20.2231
_cell_angle_alpha  90.000
_cell_angle_beta   90.000
_cell_angle_gamma  90.000
 
_shelx_F_squared_multiplier     1.000
 
loop_
 _refln_index_h
 _refln_index_k
 _refln_index_l
 _refln_F_squared_calc
 _refln_F_squared_meas
 _refln_F_squared_sigma
 _refln_observed_status
   2   0   0     7972.00     8283.36    209.94 o
   4   0   0     1773.97     2084.21     55.29 o
   6   0   0        1.18       18.13     16.54 o
   8   0   0     1652.86     1644.27     34.03 o
  10   0   0      876.65      905.30     19.08 o
  12   0   0      836.55      837.37     32.28 o
  14   0   0      275.02      295.12     20.68 o
  16   0   0       29.58       30.10     13.59 o
  18   0   0       16.78       13.92     14.19 o
   2   1   0     4229.52     4464.67     52.94 o
   4   1   0      146.28      150.46      3.56 o
   6   1   0     2065.06     2015.06     24.57 o
   8   1   0        1.29       -2.09      2.09 o
  10   1   0       39.28       36.04      3.30 o
  12   1   0      742.03      718.65     20.83 o
  14   1   0        3.65        2.21      7.41 o
  16   1   0       13.20       18.73      8.79 o
  18   1   0       32.69       43.84     11.43 o
   0   2   0    10175.33    11361.79    200.88 o
   2   2   0    38037.10    38918.93    537.26 o
   4   2   0    10196.53    10938.58    124.06 o
   6   2   0        8.91       20.46      3.07 o
   8   2   0       77.18       57.43      2.99 o
  10   2   0      205.15      200.27      5.66 o
  12   2   0      455.35      424.84     15.79 o
  14   2   0       92.91       79.95      9.20 o
  16   2   0       38.92       25.02      9.94 o
  18   2   0        0.49       -1.36      9.31 o
   2   3   0    10818.91    11879.84    132.78 o
   4   3   0     1494.42     1694.86     30.83 o
   6   3   0     4521.17     4891.52     63.24 o
   8   3   0       78.37       63.48      3.73 o
  10   3   0       98.01       78.59      4.70 o
  12   3   0       11.54        6.75      6.09 o
  14   3   0        8.58        2.46      6.94 o
  16   3   0       29.10       21.80      8.46 o
   0   4   0     1134.88      941.01     19.59 o
   2   4   0     8389.30     8919.96    108.20 o
   4   4   0     6785.65     6690.52     85.35 o
   6   4   0     8137.86     7994.04    116.89 o
   8   4   0      764.43      751.32     14.75 o
  10   4   0      583.58      586.08     12.10 o
  12   4   0        3.98        3.74      6.45 o
  14   4   0      120.87      112.40      9.62 o
  16   4   0       86.94      119.83     11.34 o
   2   5   0      471.49      534.42     10.96 o
   4   5   0     1935.36     2243.57     35.28 o
   6   5   0     7655.87     7528.43    110.53 o
   8   5   0      300.53      290.89      8.29 o
  10   5   0       59.57       61.11      7.95 o
  12   5   0      189.02      211.31     11.06 o
  14   5   0        2.43       11.18      6.76 o
  16   5   0       44.03       27.35     11.10 o
   0   6   0       25.46       38.42      4.83 o
   2   6   0     2016.82     1903.30     35.95 o
   4   6   0     5267.51     5105.22     76.42 o
   6   6   0     9782.71     9591.44    150.32 o
   8   6   0     3252.63     2958.42     46.84 o
  10   6   0      116.94      122.54      6.03 o
  12   6   0       87.09       92.85      8.04 o
  14   6   0      123.22      103.67     17.83 o
  16   6   0        0.01       -6.95      6.95 o
   2   7   0       64.43       42.90      4.39 o
   4   7   0       63.99       56.47      5.24 o
   6   7   0       67.65       57.33      4.78 o
   8   7   0      429.12      505.72     17.87 o
  10   7   0       11.20       26.58      5.40 o
  12   7   0      308.66      285.47     12.44 o
  14   7   0       53.05       51.01      7.92 o
  16   7   0       19.55       20.04     10.67 o
   0   8   0     1463.89     1588.97     83.46 o
   2   8   0      683.05      671.77     15.45 o
   4   8   0      370.32      329.58     10.39 o
   6   8   0       97.73      105.54      6.41 o
   8   8   0      957.02      986.62     25.22 o
  10   8   0      625.62      573.13     17.52 o
  12   8   0       65.73       98.63      8.45 o
  14   8   0      249.44      262.89     12.86 o
  16   8   0        0.01       -7.69     14.32 o
   2   9   0        2.11        1.14      4.28 o
   4   9   0       29.13       33.81      4.13 o
   6   9   0      556.30      530.30     26.75 o
   8   9   0        4.64       -5.61      5.61 o
  10   9   0      148.88      137.58      9.84 o
  12   9   0       56.29       70.00     21.54 o
  14   9   0        7.67        8.86      7.05 o
   0  10   0     3109.06     3236.66     92.74 o
   2  10   0     1923.31     1890.92     42.11 o
   4  10   0      254.58      191.63     11.43 o
   6  10   0      480.15      404.14     16.12 o
   8  10   0     1490.30     1457.66     44.37 o
  10  10   0      881.44      876.36     21.76 o
  12  10   0       54.27       44.01     18.03 o
  14  10   0       17.27       16.31     16.17 o
   2  11   0       27.14       23.53      7.79 o
   4  11   0       56.88       58.31     17.70 o
   6  11   0        6.42       -5.85      5.85 o
   8  11   0        8.51       -5.63      5.97 o
  10  11   0      254.09      202.05     11.88 o
  12  11   0      325.52      333.02     15.60 o
   0  12   0      857.78      963.92     40.04 o
   2  12   0       83.47       79.69     10.23 o
   4  12   0        0.95       -5.82      5.82 o
   6  12   0       27.92       25.75      7.18 o
   8  12   0       22.59        4.53      6.82 o
  10  12   0        5.50       -9.15      9.89 o
  12  12   0      257.45      231.82     14.28 o
   2  13   0      373.80      422.05     19.07 o
   4  13   0       68.92       50.26     10.08 o
   6  13   0        1.77       -2.73      6.64 o
   8  13   0       40.67       39.27      7.80 o
  10  13   0       63.14       65.08      8.90 o
   0  14   0     1377.52     1391.16     54.22 o
   2  14   0       18.93       10.68      9.86 o
   4  14   0       61.00       70.62     11.37 o
   6  14   0       57.06       75.34     11.14 o
   8  14   0      114.95      145.25     13.30 o
  10  14   0       44.01       77.89     11.70 o
   2  15   0      109.63      103.94     19.19 o
   4  15   0        0.74       -7.69     10.01 o
   6  15   0        7.39        6.20     10.01 o
   8  15   0       75.35       80.62     12.08 o
   0  16   0       55.33       46.01     16.24 o
   2  16   0       53.49       42.57     12.06 o
   4  16   0      133.52      164.30     16.11 o
   6  16   0       56.82       51.50     22.90 o
   1   1   1      265.98      331.08      4.20 o
   2   1   1    17266.58    18105.08    150.69 o
   3   1   1    23769.61    25324.22    199.45 o
   4   1   1     6539.87     7189.37     52.40 o
   5   1   1        4.46       14.00      1.24 o
   6   1   1       15.23       29.31      1.60 o
   7   1   1       30.09       26.29      1.86 o
   8   1   1      744.94      725.88      7.65 o
   9   1   1        9.97        9.55      1.80 o
  10   1   1       83.93       72.68      2.88 o
  11   1   1        0.00        3.01      3.09 o
  12   1   1        3.85       -0.36      4.36 o
  13   1   1        7.96        8.51      4.93 o
  14   1   1       78.67       64.06      6.51 o
  15   1   1       15.34       14.74      5.88 o
  16   1   1       31.60       28.37      6.66 o
  17   1   1        2.08        0.57      6.32 o
  18   1   1        7.19       -2.03      6.81 o
   0   2   1     4251.38     4554.78     43.75 o
   1   2   1    23136.57    23403.84    176.10 o
   2   2   1    64849.46    62679.24   1072.99 o
   3   2   1      152.69      157.46      2.64 o
   4   2   1    10154.93    10602.43     76.99 o
   5   2   1       79.94       97.76      2.96 o
   6   2   1     2552.03     2512.47     21.39 o
   7   2   1      206.63      193.56      3.65 o
   8   2   1     2588.64     2517.33     21.99 o
   9   2   1      343.66      391.24      5.79 o
  10   2   1     1787.19     1757.02     16.02 o
  11   2   1       17.87       12.44      3.34 o
  12   2   1       87.32       81.89      9.01 o
  13   2   1        1.67       -0.60      4.54 o
  14   2   1       22.48        4.97      6.22 o
  15   2   1       31.86       33.12      8.35 o
  16   2   1       63.20       71.85      7.17 o
  17   2   1        1.06       -1.04      6.12 o
  18   2   1       63.20       89.34      8.81 o
   1   3   1      489.28      400.30      4.15 o
   2   3   1      762.72      799.30      7.09 o
   3   3   1     1740.78     1771.73     14.54 o
   4   3   1      218.20      209.34      2.93 o
   5   3   1      501.95      554.87      5.81 o
   6   3   1      485.64      560.38      8.03 o
   7   3   1      221.40      244.62      5.17 o
   8   3   1      311.27      310.87      4.75 o
   9   3   1      228.15      286.69      5.39 o
  10   3   1       43.78       33.63      2.95 o
  11   3   1        2.79        3.21      3.37 o
  12   3   1       36.31       46.06      5.06 o
  13   3   1       25.54       18.29      5.06 o
  14   3   1        9.01       12.83      5.07 o
  15   3   1       20.80        9.87      5.30 o
  16   3   1        2.51        1.38      5.89 o
  17   3   1        7.28        0.17      6.20 o
   0   4   1     3078.01     2919.06     42.87 o
   1   4   1     1426.21     1575.85     15.97 o
   2   4   1     8216.83     8723.75     79.56 o
   3   4   1       12.49       19.52      1.06 o
   4   4   1    11338.92    11686.03    103.47 o
   5   4   1      389.88      427.14      5.53 o
   6   4   1     3491.82     3437.94     34.11 o
   7   4   1      492.09      462.72      6.84 o
   8   4   1      224.85      211.38      4.74 o
   9   4   1        9.92        6.54      2.37 o
  10   4   1      117.54      114.86      4.17 o
  11   4   1      377.88      375.66      8.32 o
  12   4   1     1144.44     1105.88     22.10 o
  13   4   1       23.62       16.01      4.83 o
  14   4   1       92.21       89.56      6.58 o
  15   4   1        1.41       -3.69      4.98 o
  16   4   1       32.25       30.30      6.22 o
  17   4   1        3.46        4.21      6.78 o
   1   5   1      364.93      385.64      6.42 o
   2   5   1      762.90      702.20     10.71 o
   3   5   1      747.21      703.40      8.58 o
   4   5   1     1853.33     1973.72     22.26 o
   5   5   1     1614.75     1717.09     19.80 o
   6   5   1      825.56      755.41     10.28 o
   7   5   1       40.70       37.78      2.54 o
   8   5   1      305.37      277.39      5.47 o
   9   5   1      316.59      315.80      6.18 o
  10   5   1       14.77       12.17      2.75 o
  11   5   1        0.15        0.77      3.26 o
  12   5   1       51.13       50.88      5.07 o
  13   5   1       56.00       57.22      5.49 o
  14   5   1        6.04        4.67      4.60 o
  15   5   1        3.19       -2.42      6.10 o
  16   5   1       32.44       37.81      8.39 o
  17   5   1        2.04       -0.48      5.56 o
   0   6   1       13.47       -0.87      2.95 o
   1   6   1     2319.74     2717.64     39.73 o
   2   6   1      669.87      692.71     14.32 o
   3   6   1      556.52      540.32      7.58 o
   4   6   1     5494.15     5699.72     55.36 o
   5   6   1      752.58      753.47     10.59 o
   6   6   1      846.16      775.55     10.98 o
   7   6   1       43.47       51.19      5.07 o
   8   6   1      102.87       99.53      4.02 o
   9   6   1      197.82      195.49      5.63 o
  10   6   1      252.72      235.72      6.09 o
  11   6   1       21.53       16.39      3.50 o
  12   6   1      219.01      211.81      7.64 o
  13   6   1        5.93       -3.94      4.04 o
  14   6   1       56.10       68.19      8.85 o
  15   6   1        1.82        0.36      6.47 o
  16   6   1       25.34       35.98      5.77 o
  17   6   1        2.86       -6.35      6.62 o
   1   7   1     2398.44     2530.39     31.50 o
   2   7   1      541.80      512.50      8.65 o
   3   7   1     2527.27     2733.61     28.37 o
   4   7   1      518.67      488.30      8.16 o
   5   7   1      391.69      406.80      7.60 o
   6   7   1       72.59       53.59      3.35 o
   7   7   1      547.49      487.30      8.25 o
   8   7   1     4186.42     4053.53     41.46 o
   9   7   1      169.80      160.58      5.36 o
  10   7   1        9.60       20.01      4.93 o
  11   7   1        6.73       17.11      3.74 o
  12   7   1       77.34       73.58      5.50 o
  13   7   1       77.05       75.32      6.15 o
  14   7   1        1.27        4.85      4.63 o
  15   7   1       14.74       25.06      5.32 o
  16   7   1       16.11       18.77      9.27 o
   0   8   1     2548.17     2690.62     83.73 o
   1   8   1       35.14       29.77      3.09 o
   2   8   1     2281.77     2183.42     33.56 o
   3   8   1      220.11      204.21      5.28 o
   4   8   1     2456.75     2464.82     26.26 o
   5   8   1      190.33      196.90      5.89 o
   6   8   1      546.11      522.33      8.75 o
   7   8   1      794.18      766.99     14.41 o
   8   8   1     1016.19      954.49     14.14 o
   9   8   1      143.02      141.95      6.50 o
  10   8   1      606.99      578.76     11.16 o
  11   8   1        0.93       -0.05      4.78 o
  12   8   1      285.96      287.14      9.09 o
  13   8   1      115.02      132.38      7.57 o
  14   8   1       65.12       81.39      9.42 o
  15   8   1       35.96       54.86      7.88 o
  16   8   1        9.27        6.08     10.63 o
   1   9   1      262.40      264.55      7.19 o
   2   9   1      255.16      268.33      7.17 o
   3   9   1      244.84      236.48      6.08 o
   4   9   1      155.06      132.94      4.64 o
   5   9   1        1.25       -3.08      3.08 o
   6   9   1       46.08       48.40      5.29 o
   7   9   1      720.67      680.85     13.10 o
   8   9   1      137.93      144.95      7.01 o
   9   9   1      191.23      142.58      7.14 o
  10   9   1       86.07       76.03      5.26 o
  11   9   1      375.19      390.12      9.76 o
  12   9   1      365.20      320.17     10.12 o
  13   9   1        0.01        1.39      4.50 o
  14   9   1        5.02        1.75      6.37 o
  15   9   1       45.10       27.64     12.13 o
   0  10   1       33.30       29.56      5.81 o
   1  10   1       30.06       23.60      4.48 o
   2  10   1      119.87       68.02      4.92 o
   3  10   1       13.92        6.96      4.60 o
   4  10   1        6.67       -3.71      6.92 o
   5  10   1      369.78      350.86     11.24 o
   6  10   1      181.50      154.38      7.53 o
   7  10   1       19.92       15.12      4.61 o
   8  10   1       27.81       17.24      4.96 o
   9  10   1      351.68      333.09     10.33 o
  10  10   1      282.61      261.23      8.81 o
  11  10   1       93.27      126.41      7.40 o
  12  10   1        2.39        7.33      5.19 o
  13  10   1        0.49       -3.30      6.54 o
  14  10   1        0.04       10.62     20.09 o
   1  11   1       48.39       53.20      5.58 o
   2  11   1        0.12       -4.58      4.58 o
   3  11   1      178.18      155.35      7.92 o
   4  11   1       64.89       50.60      5.63 o
   5  11   1       31.16       26.39      5.11 o
   6  11   1        6.61       -4.39      4.39 o
   7  11   1       30.73       33.26      5.24 o
   8  11   1       14.89        7.50      4.82 o
   9  11   1      189.32      181.80      8.04 o
  10  11   1      122.05      165.38      7.87 o
  11  11   1       12.19       21.92      5.23 o
  12  11   1       37.50       48.85      6.13 o
  13  11   1        5.34       17.65      7.45 o
   0  12   1     1326.90     1213.39     49.65 o
   1  12   1       36.97       37.51      6.53 o
   2  12   1      774.66      710.23     14.84 o
   3  12   1       89.56       85.57      6.61 o
   4  12   1        0.27       -2.11      4.77 o
   5  12   1        0.31       -2.16      4.93 o
   6  12   1       81.66       75.99      9.81 o
   7  12   1        4.11        5.61      5.62 o
   8  12   1      151.66      152.55      7.35 o
   9  12   1        0.37       -4.18      4.69 o
  10  12   1      344.95      379.21     12.35 o
  11  12   1       30.79       32.24      5.94 o
  12  12   1       76.21       94.51      9.70 o
   1  13   1      263.00      250.94     10.99 o
   2  13   1      125.09      107.11      8.33 o
   3  13   1       39.73       35.77      6.77 o
   4  13   1       22.24        8.27      5.98 o
   5  13   1        0.01       -1.61      5.76 o
   6  13   1        1.53       -4.51      4.51 o
   7  13   1        0.04       -3.04      5.91 o
   8  13   1       17.71        9.36      5.21 o
   9  13   1        0.01       -2.68      5.08 o
  10  13   1       16.48       23.18      5.67 o
  11  13   1       21.47       15.40      6.23 o
   0  14   1      141.48      160.29     14.16 o
   1  14   1        9.74        7.92      6.92 o
   2  14   1       35.85       57.93      8.83 o
   3  14   1        9.86        4.21      6.42 o
   4  14   1      343.59      323.58     12.66 o
   5  14   1        8.88       -6.89      9.25 o
   6  14   1      174.30      185.32     10.05 o
   7  14   1        5.45        0.78      6.17 o
   8  14   1       12.63       27.29      7.07 o
   9  14   1        0.86       -5.57      6.13 o
  10  14   1        1.95       -3.35      6.36 o
   1  15   1        0.73        4.61      6.99 o
   2  15   1       96.09       93.96      9.02 o
   3  15   1       77.17       95.25      8.89 o
   4  15   1        1.81       -2.23      7.43 o
   5  15   1        2.01       -4.37      6.43 o
   6  15   1       14.97        9.98      7.20 o
   7  15   1        0.02        3.56      6.86 o
   8  15   1       33.21       23.37      7.60 o
   0  16   1       69.35       68.04     12.33 o
   1  16   1       25.65       25.37      8.07 o
   2  16   1       18.08        8.53      7.64 o
   3  16   1       11.18        9.60      7.47 o
   4  16   1       69.66       58.86      9.04 o
   5  16   1        1.88       -1.07      7.67 o
   6  16   1       62.94       74.87      9.21 o
   1   0   2     5943.22     6789.50     86.32 o
   2   0   2      276.27      271.05      4.14 o
   3   0   2    47328.76    47543.11    446.50 o
   4   0   2    39520.62    38949.56    499.89 o
   5   0   2     1793.87     1779.81     19.88 o
   6   0   2     3958.33     4080.62     47.42 o
   7   0   2     2281.36     2363.09     28.97 o
   8   0   2     3217.25     3455.31     41.34 o
   9   0   2      295.91      308.25      6.67 o
  10   0   2     1585.00     1683.12     22.82 o
  11   0   2      209.35      227.34     11.41 o
  12   0   2      541.87      515.85     17.37 o
  13   0   2      502.88      471.10     17.28 o
  14   0   2      179.25      212.06     13.52 o
  15   0   2       68.12       61.11      9.58 o
  16   0   2        7.10       29.93      9.53 o
  17   0   2        2.32        3.93      8.98 o
  18   0   2       58.31       65.31     11.76 o
   1   1   2     5624.08     5350.97     45.35 o
   2   1   2     5514.54     5553.02     38.23 o
   3   1   2     1893.60     2113.04     16.77 o
   4   1   2     2368.20     2333.19     19.57 o
   5   1   2      296.44      294.02      3.80 o
   6   1   2      365.82      361.26      5.04 o
   7   1   2       65.24       60.46      2.34 o
   8   1   2      413.00      391.31      6.33 o
   9   1   2      156.80      170.20      4.16 o
  10   1   2        3.31        1.26      1.92 o
  11   1   2       84.97       91.35      5.28 o
  12   1   2        5.89       -3.46      4.26 o
  13   1   2       77.11       82.03      6.41 o
  14   1   2      132.46      153.25      8.10 o
  15   1   2        7.96       -0.57      5.74 o
  16   1   2        6.82        7.63      6.23 o
  17   1   2       12.89       11.19      6.60 o
  18   1   2       59.55       73.50      8.61 o
   0   2   2      735.28      819.47      8.23 o
   1   2   2     5940.15     6580.00     41.46 o
   2   2   2      466.36      476.25      4.53 o
   3   2   2     1278.64     1425.51     13.22 o
   4   2   2     6352.39     6705.94     60.02 o
   5   2   2     1368.75     1390.31     13.33 o
   6   2   2     1924.36     2029.37     18.83 o
   7   2   2       85.46       87.01      2.71 o
   8   2   2      217.28      234.90      5.33 o
   9   2   2     1644.25     1723.56     16.24 o
  10   2   2       60.62       48.38      2.93 o
  11   2   2        4.16        2.71      3.06 o
  12   2   2       84.86       72.88      5.85 o
  13   2   2        3.42        1.47      4.71 o
  14   2   2      331.53      299.00     10.42 o
  15   2   2        4.56        1.01      5.48 o
  16   2   2       76.10       81.43      7.49 o
  17   2   2       18.73       18.55      6.67 o
  18   2   2        4.70       -3.07      6.70 o
   1   3   2     5712.44     6061.36     42.50 o
   2   3   2    11702.54    11873.12     79.71 o
   3   3   2    33403.71    34667.50    308.47 o
   4   3   2      318.64      337.17      4.78 o
   5   3   2     1436.90     1497.00     17.60 o
   6   3   2     2310.55     2425.46     20.94 o
   7   3   2       51.86       73.60      2.46 o
   8   3   2      783.92      826.28      9.29 o
   9   3   2        1.08        5.67      2.09 o
  10   3   2      324.77      319.64      5.74 o
  11   3   2       18.88       16.29      3.30 o
  12   3   2      453.94      422.64     10.96 o
  13   3   2        3.25       11.60      4.79 o
  14   3   2       77.72       71.83      8.18 o
  15   3   2        4.43        7.06      5.65 o
  16   3   2       10.47       -4.84      5.46 o
  17   3   2        0.03        1.66      5.94 o
   0   4   2    10577.29    10704.09    101.08 o
   1   4   2      837.96      867.32      7.37 o
   2   4   2     5621.73     5666.20     41.65 o
   3   4   2        0.96       -1.07      1.07 o
   4   4   2     4182.94     4258.90     36.89 o
   5   4   2     1733.61     1820.85     17.01 o
   6   4   2      103.90       97.14      4.32 o
   7   4   2        5.72        5.50      1.61 o
   8   4   2      615.53      595.97      7.63 o
   9   4   2        9.16       10.02      2.44 o
  10   4   2     1090.48     1055.35     13.42 o
  11   4   2      224.55      254.72      8.53 o
  12   4   2       58.77       66.69      5.43 o
  13   4   2      121.23      124.78      9.05 o
  14   4   2       64.12       75.89      6.35 o
  15   4   2       52.77       55.82      6.28 o
  16   4   2       57.55       66.57      6.86 o
  17   4   2       20.95       23.25      6.62 o
   1   5   2        2.37        0.95      1.31 o
   2   5   2     2607.13     2859.70     25.52 o
   3   5   2     1118.47     1159.31     13.06 o
   4   5   2      494.86      614.36      7.56 o
   5   5   2     3050.44     3158.76     29.78 o
   6   5   2      941.08     1010.46     11.09 o
   7   5   2     1270.57     1365.79     14.35 o
   8   5   2       11.19       15.01      2.30 o
   9   5   2        0.75        2.78      4.09 o
  10   5   2       87.04      102.16      4.19 o
  11   5   2        1.02       -0.56      3.01 o
  12   5   2      272.28      278.25      8.78 o
  13   5   2      216.13      209.14      8.06 o
  14   5   2        7.80       -0.75      4.49 o
  15   5   2        0.17        0.95      8.19 o
  16   5   2       17.04       12.16      6.25 o
  17   5   2        7.64       15.17      6.09 o
   0   6   2      554.62      513.02     10.12 o
   1   6   2      705.94      729.42      9.04 o
   2   6   2     3072.36     3049.49     31.06 o
   3   6   2      265.42      327.44      5.29 o
   4   6   2     1819.65     1856.92     20.18 o
   5   6   2      999.87      910.54     11.46 o
   6   6   2     6105.30     6018.07     58.99 o
   7   6   2      715.99      706.66      9.63 o
   8   6   2      478.77      443.97      7.33 o
   9   6   2      327.09      340.25     10.11 o
  10   6   2       33.43       29.26      3.05 o
  11   6   2       31.83       18.92      4.82 o
  12   6   2       16.13       16.58      4.16 o
  13   6   2       41.05       32.13      4.77 o
  14   6   2      291.66      288.57      9.34 o
  15   6   2        1.29        0.46      5.06 o
  16   6   2       54.37       59.80      8.40 o
   1   7   2      281.91      282.46      5.54 o
   2   7   2     2171.28     2320.01     28.71 o
   3   7   2      374.29      365.55      6.12 o
   4   7   2      558.71      606.16      8.01 o
   5   7   2      288.31      270.45      8.47 o
   6   7   2       97.29      113.02      4.17 o
   7   7   2      217.99      222.61      5.67 o
   8   7   2      549.20      517.22      9.02 o
   9   7   2        7.18        4.50      2.88 o
  10   7   2       49.02       56.80      6.44 o
  11   7   2       18.58       26.42      3.95 o
  12   7   2       10.59        9.61      4.54 o
  13   7   2        1.13        0.05      6.34 o
  14   7   2       26.70       34.27      8.86 o
  15   7   2        2.55        6.95      8.41 o
  16   7   2       32.36       36.74      8.76 o
   0   8   2     1321.82     1522.22     30.68 o
   1   8   2      146.86      142.92      5.40 o
   2   8   2        1.49        2.52      2.05 o
   3   8   2      588.20      629.95      8.82 o
   4   8   2      147.86      137.73      4.21 o
   5   8   2        0.04       -3.70      3.70 o
   6   8   2     1359.85     1246.02     16.97 o
   7   8   2     2548.01     2429.04     26.78 o
   8   8   2        2.35        1.75      3.74 o
   9   8   2       36.76       32.86      3.61 o
  10   8   2       23.64        6.58      3.95 o
  11   8   2      103.35      106.14      5.68 o
  12   8   2      119.65      113.05      6.22 o
  13   8   2       46.35       47.38      7.74 o
  14   8   2       83.94       90.40      8.71 o
  15   8   2       39.01       52.89      8.16 o
  16   8   2       22.19       22.76     11.43 o
   1   9   2       22.54       26.43      3.15 o
   2   9   2        6.36        7.00      2.90 o
   3   9   2      198.69      176.20      5.13 o
   4   9   2       73.93       76.33      5.07 o
   5   9   2        7.84        5.54      3.51 o
   6   9   2      137.98      123.06      5.47 o
   7   9   2      161.22      146.75      6.97 o
   8   9   2      106.41      110.61      6.01 o
   9   9   2      288.90      286.92      8.94 o
  10   9   2       16.13       11.78      4.49 o
  11   9   2      254.19      264.97     12.68 o
  12   9   2       37.19       29.91      5.52 o
  13   9   2        8.60       11.23      6.95 o
  14   9   2        0.24        8.21      8.94 o
  15   9   2        5.67        4.19      7.28 o
   0  10   2     1991.58     1801.58     33.51 o
   1  10   2      139.87      135.78      5.54 o
   2  10   2      997.70      903.38     15.69 o
   3  10   2      101.08       80.12      5.46 o
   4  10   2      572.85      494.90     11.41 o
   5  10   2       34.03       29.17      5.61 o
   6  10   2       13.66       -4.32      4.32 o
   7  10   2      112.08      100.99      6.09 o
   8  10   2       39.57       36.56      5.30 o
   9  10   2       75.94       87.67      6.08 o
  10  10   2      622.22      655.02     13.69 o
  11  10   2        1.61        2.83      4.64 o
  12  10   2      354.88      353.60     15.97 o
  13  10   2        2.32        1.28      7.09 o
  14  10   2       46.21       52.70      8.25 o
   1  11   2        0.05       -4.05      4.05 o
   2  11   2      230.62      208.43      8.36 o
   3  11   2       10.82        3.32      6.91 o
   4  11   2       13.59       13.37      4.93 o
   5  11   2      414.27      417.34     11.08 o
   6  11   2        0.88        1.79      4.52 o
   7  11   2       15.25       17.16      5.05 o
   8  11   2        0.19       -2.83      4.49 o
   9  11   2       44.74       28.09      7.07 o
  10  11   2        0.27       -1.57      5.57 o
  11  11   2        1.68        8.06      5.12 o
  12  11   2       34.02       39.71      8.07 o
  13  11   2       23.20       10.25      7.65 o
   0  12   2       60.55       64.52     10.31 o
   1  12   2       62.92       60.86      6.96 o
   2  12   2       14.03       13.61      5.80 o
   3  12   2       31.56       20.50      5.29 o
   4  12   2        8.19       11.16      5.35 o
   5  12   2       15.77        4.14      5.65 o
   6  12   2      142.74      127.57      7.34 o
   7  12   2        3.40        4.74      4.84 o
   8  12   2       17.75       17.31      5.27 o
   9  12   2       34.35       36.80      5.63 o
  10  12   2       22.40       25.67      5.70 o
  11  12   2        0.10        3.11      7.11 o
  12  12   2       37.02       37.07      8.73 o
   1  13   2       87.87       75.31      9.75 o
   2  13   2      500.01      463.73     14.23 o
   3  13   2      116.80      111.03      9.24 o
   4  13   2       38.54       20.57      6.26 o
   5  13   2       31.34       41.13      6.95 o
   6  13   2       67.34       65.43      7.37 o
   7  13   2        0.04       -2.47      5.20 o
   8  13   2       84.43       84.98      6.57 o
   9  13   2       11.26        5.11      5.25 o
  10  13   2        8.49       -1.66      5.35 o
  11  13   2       44.95       52.23     11.33 o
   0  14   2      350.11      349.26     19.38 o
   1  14   2       95.78       92.23      8.69 o
   2  14   2        1.07       -0.37      6.32 o
   3  14   2        0.03       -4.36      6.05 o
   4  14   2       39.27       48.24      8.22 o
   5  14   2       29.04       37.66      7.06 o
   6  14   2       49.93       51.23      7.27 o
   7  14   2        1.18        0.97      6.42 o
   8  14   2       68.65       70.26      8.05 o
   9  14   2        4.27        0.74      6.45 o
  10  14   2       25.67       18.40      6.99 o
   1  15   2       26.47       31.91      7.59 o
   2  15   2       87.31       65.43     14.17 o
   3  15   2       14.21       23.65      7.50 o
   4  15   2        0.53       -1.50      6.76 o
   5  15   2        5.97        0.46      6.76 o
   6  15   2       52.83       40.90      7.86 o
   7  15   2        4.49        0.69      6.90 o
   8  15   2       13.35       11.94      7.12 o
   0  16   2       73.93       39.46     12.07 o
   1  16   2      104.38      123.87     10.22 o
   2  16   2        1.80       -4.09      7.24 o
   3  16   2        7.29        9.23      7.84 o
   4  16   2      107.41      134.57     10.93 o
   5  16   2       16.02       26.44      8.05 o
   6  16   2       42.83       40.60     10.25 o
   1   1   3    35537.95    35069.25    277.58 o
   2   1   3     8865.42     9098.52     57.36 o
   3   1   3     1349.78     1474.04     10.50 o
   4   1   3     2941.46     3097.95     21.64 o
   5   1   3      151.37      178.41      2.69 o
   6   1   3     2459.99     2913.64     25.95 o
   7   1   3       26.76       32.11      2.10 o
   8   1   3        1.42        0.19      1.79 o
   9   1   3       92.18      132.98      4.83 o
  10   1   3        6.36       12.44      2.44 o
  11   1   3      478.19      449.93     11.93 o
  12   1   3       32.11       42.37      5.23 o
  13   1   3        4.44        8.45      5.17 o
  14   1   3      208.77      172.49      8.56 o
  15   1   3      579.00      586.35     15.05 o
  16   1   3      164.91      187.18      9.63 o
  17   1   3      126.52      130.14      9.11 o
  18   1   3        9.57       11.61      7.21 o
   0   2   3    11012.95    11682.76    102.94 o
   1   2   3     2920.56     2845.44     19.07 o
   2   2   3     1776.95     1648.44     11.99 o
   3   2   3     1951.10     2061.65     16.11 o
   4   2   3      698.34      730.34      8.81 o
   5   2   3     5399.47     5351.12     45.94 o
   6   2   3     8541.66     8757.45     78.42 o
   7   2   3        6.82       30.26      2.20 o
   8   2   3     2283.97     2282.80     21.58 o
   9   2   3       12.79        9.76      2.27 o
  10   2   3     1435.01     1460.55     16.52 o
  11   2   3      435.96      418.08      9.39 o
  12   2   3      936.85      937.51     17.59 o
  13   2   3      162.94      157.86      7.66 o
  14   2   3      100.42      126.45      7.66 o
  15   2   3      149.72      150.84      8.39 o
  16   2   3       26.69       29.53      6.53 o
  17   2   3        1.02       -6.09      6.09 o
   1   3   3      229.20      232.12      3.74 o
   2   3   3     5530.51     5678.05     36.19 o
   3   3   3      158.27      202.61      5.57 o
   4   3   3     1086.48     1165.90     13.44 o
   5   3   3       34.75       30.49      2.19 o
   6   3   3        0.10       -1.48      1.48 o
   7   3   3      244.63      261.81      4.32 o
   8   3   3      414.39      476.01      7.91 o
   9   3   3       25.45       24.91      2.44 o
  10   3   3      107.92      120.52      4.27 o
  11   3   3      982.74      929.62     13.73 o
  12   3   3        0.13       -2.39      4.22 o
  13   3   3        3.58       -0.80      4.60 o
  14   3   3       72.10       73.20      6.50 o
  15   3   3       21.64       20.75      6.40 o
  16   3   3        2.68       -3.22      5.60 o
  17   3   3       26.18       35.23      6.86 o
   0   4   3       77.29       68.88      2.42 o
   1   4   3      157.04      192.95      3.12 o
   2   4   3       12.59       13.83      1.80 o
   3   4   3      372.43      318.93      4.93 o
   4   4   3     3295.23     3390.31     34.19 o
   5   4   3     3808.57     4094.84     40.91 o
   6   4   3      399.49      394.38      6.74 o
   7   4   3       70.16      106.68      5.54 o
   8   4   3     2039.37     2061.11     20.63 o
   9   4   3      438.11      450.30      6.63 o
  10   4   3       21.48       28.99      3.68 o
  11   4   3       71.31       76.96      4.35 o
  12   4   3       99.61       90.24      6.35 o
  13   4   3       85.92       95.98      7.37 o
  14   4   3      275.11      245.67      9.52 o
  15   4   3        0.02       -4.88      5.13 o
  16   4   3      164.85      172.63      9.91 o
  17   4   3       23.21       21.46      9.21 o
   1   5   3       64.26       76.64      2.60 o
   2   5   3      262.88      307.99      4.90 o
   3   5   3      134.70      162.69      3.35 o
   4   5   3      121.51      116.31      3.89 o
   5   5   3      282.66      302.31      5.35 o
   6   5   3      492.14      503.36      7.18 o
   7   5   3      171.02      201.76      5.72 o
   8   5   3      808.53      743.91     11.78 o
   9   5   3      748.60      719.43      9.93 o
  10   5   3       50.13       57.26      3.32 o
  11   5   3      124.88      116.72      6.27 o
  12   5   3        1.91        6.23      4.91 o
  13   5   3       30.55       34.60      5.10 o
  14   5   3       25.15       19.98      4.99 o
  15   5   3        4.10       -0.30      4.85 o
  16   5   3        0.09       -3.51      5.23 o
  17   5   3       42.75       47.43      8.87 o
   0   6   3      960.95      764.98     12.02 o
   1   6   3     4064.67     4234.02     45.96 o
   2   6   3       67.53       36.04      2.43 o
   3   6   3      380.70      400.54      6.00 o
   4   6   3      196.69      137.51      6.83 o
   5   6   3      449.18      503.50      7.04 o
   6   6   3      925.56      935.28     13.41 o
   7   6   3        1.55       -0.41      1.90 o
   8   6   3      777.96      721.11      9.02 o
   9   6   3     1867.44     1776.30     28.68 o
  10   6   3       40.82       43.76      5.73 o
  11   6   3      204.96      227.94      5.72 o
  12   6   3       85.57      107.82      6.03 o
  13   6   3       59.73       63.41      4.99 o
  14   6   3       84.72       89.03      6.18 o
  15   6   3       27.69       38.84     11.05 o
  16   6   3       82.04      116.58     14.25 o
   1   7   3      306.53      378.13      7.08 o
   2   7   3      104.79       98.38      3.73 o
   3   7   3     1229.47     1224.76     14.63 o
   4   7   3     2213.18     2272.34     26.24 o
   5   7   3      678.55      698.02      9.96 o
   6   7   3      181.23      203.94      5.51 o
   7   7   3      729.62      732.81     10.43 o
   8   7   3      104.50       93.49      6.52 o
   9   7   3        0.13       -2.49      3.06 o
  10   7   3      248.86      228.18      9.71 o
  11   7   3       57.27       69.16      6.67 o
  12   7   3        5.89       -5.23      8.92 o
  13   7   3       13.32        9.90      9.84 o
  14   7   3        0.89        7.24      6.91 o
  15   7   3        0.02        9.06      7.29 o
  16   7   3        1.58       -7.00      7.00 o
   0   8   3     4213.76     4044.65     62.95 o
   1   8   3      454.57      416.88      7.58 o
   2   8   3     2494.27     2367.69     34.30 o
   3   8   3       42.17       42.40      2.95 o
   4   8   3      368.59      358.48      8.76 o
   5   8   3       43.31       46.67      3.48 o
   6   8   3       33.12       24.80      3.39 o
   7   8   3       98.73       95.08      4.71 o
   8   8   3      411.52      437.53      8.61 o
   9   8   3      748.73      766.49     11.87 o
  10   8   3      195.84      210.84      9.48 o
  11   8   3       86.15      102.20      7.39 o
  12   8   3      194.18      192.09     27.81 o
  13   8   3       12.16       16.67      6.91 o
  14   8   3       87.54       98.74     13.90 o
  15   8   3        3.26        3.17      7.37 o
   1   9   3        4.97        4.09      2.82 o
   2   9   3       63.72       50.54      3.27 o
   3   9   3       67.76       79.61      3.75 o
   4   9   3      475.42      435.33      7.39 o
   5   9   3       29.57       37.63      4.09 o
   6   9   3      194.63      186.73      6.67 o
   7   9   3      268.37      257.60      8.46 o
   8   9   3      724.19      703.53     13.67 o
   9   9   3      446.92      448.37     23.36 o
  10   9   3        7.12        2.92      3.95 o
  11   9   3      176.95      184.51     15.32 o
  12   9   3      110.18      117.33     10.31 o
  13   9   3        1.94        4.21      9.20 o
  14   9   3        4.57        5.00      8.99 o
  15   9   3       20.39       42.00     11.49 o
   0  10   3      561.07      643.19     16.18 o
   1  10   3      199.83      193.15      6.70 o
   2  10   3      520.02      516.12     11.46 o
   3  10   3      236.71      207.22      7.95 o
   4  10   3       77.29       64.57      7.52 o
   5  10   3        5.45        0.83      4.66 o
   6  10   3       18.23       13.12      4.67 o
   7  10   3       35.16       47.57      5.39 o
   8  10   3       37.41       32.12      5.17 o
   9  10   3       14.25       10.45      5.12 o
  10  10   3        6.97       -4.63      4.63 o
  11  10   3       76.55       91.59     14.79 o
  12  10   3       29.25       47.89      8.39 o
  13  10   3        8.54        5.33      7.08 o
  14  10   3        5.49        7.54      7.84 o
   1  11   3      280.13      239.49      8.61 o
   2  11   3        0.00       -3.35      4.48 o
   3  11   3     1725.21     1599.82     28.15 o
   4  11   3      133.26      135.65      7.65 o
   5  11   3      104.22      100.73      6.73 o
   6  11   3        7.12        8.51      4.89 o
   7  11   3       11.73        0.84      4.76 o
   8  11   3       39.66       39.03      5.55 o
   9  11   3        2.33        5.01      5.00 o
  10  11   3       41.02       48.62      8.23 o
  11  11   3        7.48        6.63      6.86 o
  12  11   3        3.47       -2.63      7.26 o
  13  11   3       49.36       62.06      9.80 o
   0  12   3       76.58       61.50      9.83 o
   1  12   3        6.22        2.04      5.68 o
   2  12   3      236.93      217.94     10.04 o
   3  12   3      240.56      214.28      9.85 o
   4  12   3        0.18       -0.34      4.73 o
   5  12   3     1169.92     1154.95     20.10 o
   6  12   3      115.53      128.19      7.39 o
   7  12   3       65.35       69.29      6.35 o
   8  12   3      151.64      170.28      8.13 o
   9  12   3        9.76        9.11      5.30 o
  10  12   3      246.62      254.87      9.94 o
  11  12   3       23.95       29.07      7.88 o
  12  12   3      132.00      143.16     16.56 o
   1  13   3      208.80      203.51      9.97 o
   2  13   3       10.77        7.97      6.30 o
   3  13   3       11.53        1.06      5.92 o
   4  13   3       23.09       11.53      6.86 o
   5  13   3        2.05        4.48      6.07 o
   6  13   3       25.22       30.60      6.46 o
   7  13   3        2.02        3.72      5.97 o
   8  13   3        7.11        6.02      6.03 o
   9  13   3        0.14        1.25      5.53 o
  10  13   3        0.02       -1.59      5.26 o
  11  13   3        2.05       -6.05      7.12 o
   0  14   3        3.53        2.20      9.37 o
   1  14   3       78.16       74.82      8.33 o
   2  14   3        1.57        1.45      6.63 o
   3  14   3       95.59      100.06      8.52 o
   4  14   3       62.43       64.87      7.91 o
   5  14   3        0.50       -3.48      6.19 o
   6  14   3       67.66       78.36      8.17 o
   7  14   3       49.58       68.87      7.92 o
   8  14   3       32.14       36.27      7.48 o
   9  14   3       23.88       12.12      6.71 o
  10  14   3        2.83        6.06      9.11 o
   1  15   3       19.39       12.62      7.35 o
   2  15   3       27.94       40.22      7.85 o
   3  15   3       98.64      103.66      9.32 o
   4  15   3       19.72       18.66      9.08 o
   5  15   3       35.35       43.45      8.21 o
   6  15   3       80.99      107.40     12.50 o
   7  15   3        2.16       -6.79      6.79 o
   8  15   3       13.33        7.68      7.00 o
   0  16   3       50.05       47.08     11.77 o
   1  16   3        4.27       -2.34      7.47 o
   2  16   3       49.52       71.14      9.06 o
   3  16   3        0.17        2.39      7.42 o
   4  16   3       17.50        7.76      9.19 o
   5  16   3       16.06       18.11      8.12 o
   0   0   4      154.99      152.76      4.98 o
   1   0   4     1235.23     1371.31     13.23 o
   2   0   4    14469.22    14885.25    139.80 o
   3   0   4    32197.45    33532.32    313.19 o
   4   0   4      193.43      218.43      4.73 o
   5   0   4     2890.35     2693.91     29.30 o
   6   0   4      635.05      712.85     15.49 o
   7   0   4      901.12      848.50     12.78 o
   8   0   4     6030.99     6131.20     70.91 o
   9   0   4       40.36       53.58      3.93 o
  10   0   4     3895.95     4006.82     52.22 o
  11   0   4        3.97        3.43      6.33 o
  12   0   4     1290.14     1262.16     30.82 o
  13   0   4     1007.58      974.47     26.56 o
  14   0   4      222.14      217.27     20.48 o
  15   0   4       66.27       82.94     26.78 o
  16   0   4      138.82      195.74     13.90 o
  17   0   4       10.51       18.39      9.35 o
   1   1   4     8054.10     8178.04     52.94 o
   2   1   4    13227.52    13656.66     85.06 o
   3   1   4      336.91      305.07      2.99 o
   4   1   4     4707.59     5010.34     35.63 o
   5   1   4       73.74       88.47      2.10 o
   6   1   4      911.61      954.43      9.48 o
   7   1   4      437.92      500.12      6.64 o
   8   1   4     1534.69     1596.41     15.87 o
   9   1   4      165.86      193.16      6.10 o
  10   1   4       19.28       28.89      2.87 o
  11   1   4        9.30       14.76      4.53 o
  12   1   4        0.16       -0.08      5.17 o
  13   1   4      253.91      245.03      9.46 o
  14   1   4        0.57       -5.36      5.36 o
  15   1   4      109.44       92.25      7.67 o
  16   1   4       53.78       55.98      7.11 o
  17   1   4      204.16      214.11     13.56 o
   0   2   4      591.14      636.86      7.05 o
   1   2   4       36.28       25.56      1.13 o
   2   2   4     1063.79     1212.34      8.57 o
   3   2   4      605.28      669.04      5.80 o
   4   2   4       55.04       47.98      1.83 o
   5   2   4     1184.60     1204.54     10.84 o
   6   2   4     3608.50     3815.20     31.85 o
   7   2   4      710.32      628.70      8.41 o
   8   2   4      521.01      535.84      7.98 o
   9   2   4       54.62       47.12      2.95 o
  10   2   4      398.12      391.62      6.62 o
  11   2   4      126.00      143.15      7.09 o
  12   2   4        2.01        4.57      5.50 o
  13   2   4      307.95      278.23      9.91 o
  14   2   4       30.55       29.20      5.92 o
  15   2   4       34.75       35.01      6.44 o
  16   2   4       32.07       28.15      6.76 o
  17   2   4       70.51       90.96      8.28 o
   1   3   4      247.89      237.69      2.85 o
   2   3   4    13051.02    13460.06     83.99 o
   3   3   4     3293.44     3537.78     26.84 o
   4   3   4       42.30       59.91      2.53 o
   5   3   4       37.45       58.92      4.16 o
   6   3   4      557.45      627.33     12.91 o
   7   3   4      133.11      136.92      4.25 o
   8   3   4      211.47      212.73      4.87 o
   9   3   4       50.45       56.83      2.82 o
  10   3   4      444.89      446.80      9.46 o
  11   3   4       25.88       26.05      4.02 o
  12   3   4       86.15       88.29      6.76 o
  13   3   4      140.47      132.56      7.10 o
  14   3   4        0.06        3.77      5.14 o
  15   3   4        9.41       22.13      6.92 o
  16   3   4       63.45       54.01      7.09 o
  17   3   4        5.23       -0.71      6.25 o
   0   4   4     1375.10     1516.62     17.67 o
   1   4   4      550.86      493.37      5.30 o
   2   4   4      186.76      185.13      2.74 o
   3   4   4     4392.43     4559.73     37.46 o
   4   4   4    10520.75    10434.45     83.37 o
   5   4   4     1199.19     1229.39     23.38 o
   6   4   4        0.36       -1.46      2.08 o
   7   4   4      258.04      243.10      6.01 o
   8   4   4      226.60      235.81      6.08 o
   9   4   4      525.05      509.06      7.23 o
  10   4   4      891.38      866.63     16.50 o
  11   4   4      885.13      856.32     13.80 o
  12   4   4      388.09      391.64     11.58 o
  13   4   4      115.36      118.04      7.38 o
  14   4   4      156.28      174.69      8.19 o
  15   4   4       45.54       38.30      5.80 o
  16   4   4      132.70      161.23      8.69 o
  17   4   4       42.10       40.94      6.85 o
   1   5   4        4.96        4.17      1.52 o
   2   5   4       21.37       20.09      1.80 o
   3   5   4     2306.30     2573.43     23.51 o
   4   5   4     5280.92     5687.88     55.72 o
   5   5   4      605.56      611.30      9.31 o
   6   5   4     1193.61     1223.83     16.18 o
   7   5   4        6.04        3.03      2.78 o
   8   5   4       86.09       71.38      5.80 o
   9   5   4      384.70      308.53      7.48 o
  10   5   4      113.47      105.37      6.60 o
  11   5   4       82.57       78.15      4.66 o
  12   5   4       58.68       59.77      5.14 o
  13   5   4      468.39      424.93     11.94 o
  14   5   4        2.94        7.69      4.52 o
  15   5   4       20.23       16.37      5.16 o
  16   5   4        1.51       -6.44      7.23 o
  17   5   4        0.02       -7.53      7.53 o
   0   6   4     2289.43     2242.17     42.02 o
   1   6   4      803.92      742.53      9.43 o
   2   6   4     3565.21     3651.65     32.57 o
   3   6   4        1.48       -1.72      1.72 o
   4   6   4      346.35      262.17      5.55 o
   5   6   4       93.11       79.30      3.63 o
   6   6   4     1572.85     1515.90     16.11 o
   7   6   4     1260.15     1180.03     16.29 o
   8   6   4        7.20       -0.20      5.02 o
   9   6   4       56.07       40.03     11.86 o
  10   6   4      430.23      437.57     12.18 o
  11   6   4       68.79       63.06      7.18 o
  12   6   4      239.77      258.50     27.68 o
  13   6   4       26.48       25.61      8.09 o
  14   6   4      167.60      197.90     11.47 o
  15   6   4        0.28        7.78      6.96 o
  16   6   4        6.53       -0.31      7.28 o
   1   7   4        9.22        3.36      2.56 o
   2   7   4      239.17      280.30      5.51 o
   3   7   4        0.42       -1.09      2.04 o
   4   7   4      135.36      116.71      5.13 o
   5   7   4      360.99      335.44      6.62 o
   6   7   4        2.30        6.94      2.46 o
   7   7   4      767.17      763.30      9.93 o
   8   7   4      182.00      169.94     11.13 o
   9   7   4      563.62      541.49     13.90 o
  10   7   4      396.10      363.96     13.14 o
  11   7   4      209.41      201.08     12.32 o
  12   7   4       63.70       69.83      8.99 o
  13   7   4       18.61       19.10      8.16 o
  14   7   4        1.81       -7.62      7.62 o
  15   7   4       38.91       49.83      8.64 o
  16   7   4        9.13        9.09      7.91 o
   0   8   4      282.50      239.93      9.11 o
   1   8   4      655.19      671.40     10.01 o
   2   8   4        1.64       -3.44      3.44 o
   3   8   4      195.40      188.65      5.19 o
   4   8   4       14.76       21.94      3.09 o
   5   8   4      125.36      143.80      5.81 o
   6   8   4      818.99      780.60     11.43 o
   7   8   4      806.02      738.67     11.74 o
   8   8   4       31.46       38.66      3.54 o
   9   8   4      328.04      383.33     16.42 o
  10   8   4      177.45      147.53      9.12 o
  11   8   4       33.66       16.89      7.86 o
  12   8   4      106.13       99.78     18.20 o
  13   8   4        1.88       -7.62     16.31 o
  14   8   4      177.96      204.63     12.31 o
  15   8   4        3.26        0.64      8.09 o
   1   9   4      195.60      206.75      6.38 o
   2   9   4        0.00        0.45      3.09 o
   3   9   4       63.37       43.10      3.56 o
   4   9   4      170.46      144.65      5.97 o
   5   9   4       36.29       41.78      4.50 o
   6   9   4       86.09       95.14      5.10 o
   7   9   4      407.10      344.24     13.52 o
   8   9   4       27.20       15.01      5.70 o
   9   9   4        0.87       -3.37      4.35 o
  10   9   4        0.70       -5.41      5.41 o
  11   9   4       70.28       64.43     14.62 o
  12   9   4       44.92       55.85      9.56 o
  13   9   4        1.33       -4.55      8.96 o
  14   9   4        3.97        0.33      7.42 o
  15   9   4       14.09        9.11      7.92 o
   0  10   4      209.53      220.27     13.98 o
   1  10   4       36.78       24.10      4.03 o
   2  10   4       91.32       84.02      5.70 o
   3  10   4     1549.96     1468.59     23.89 o
   4  10   4      910.79      837.78     15.75 o
   5  10   4     2289.55     2256.27     31.38 o
   6  10   4      333.20      369.11     10.29 o
   7  10   4      705.48      704.01     14.22 o
   8  10   4     1094.27     1035.42     21.45 o
   9  10   4        3.94        3.44      4.46 o
  10  10   4      363.34      360.62     11.84 o
  11  10   4       29.14       20.15      7.80 o
  12  10   4       42.81       41.32      9.35 o
  13  10   4        1.51       10.53      7.56 o
  14  10   4        1.15       -7.26      7.26 o
   1  11   4       46.49       29.78      5.14 o
   2  11   4      218.06      222.90      8.90 o
   3  11   4       25.59       23.55      5.45 o
   4  11   4      307.22      284.91      9.99 o
   5  11   4       50.06       46.81      5.73 o
   6  11   4       28.20       28.86      5.30 o
   7  11   4      536.79      455.73     11.97 o
   8  11   4       14.01       23.42      5.14 o
   9  11   4       31.40       34.58      5.56 o
  10  11   4        0.25        0.59      5.27 o
  11  11   4        1.23       -7.23      7.23 o
  12  11   4       27.98       35.20      8.46 o
  13  11   4        4.88       -6.41      7.55 o
   0  12   4       99.04      110.98     16.74 o
   1  12   4      312.01      251.08     10.87 o
   2  12   4       82.10       81.09      7.44 o
   3  12   4        0.58       -2.56      5.63 o
   4  12   4       75.84      105.11      6.94 o
   5  12   4        1.55       -0.89      5.02 o
   6  12   4       15.42       22.52      5.53 o
   7  12   4       30.25       27.68      5.71 o
   8  12   4        4.68        0.48      5.28 o
   9  12   4        1.68        2.47      5.24 o
  10  12   4        1.10       -3.17      5.23 o
  11  12   4        0.49       -5.48      7.53 o
  12  12   4        1.36       -7.83      7.83 o
   1  13   4       41.95       31.90      6.92 o
   2  13   4       41.68       33.84      6.98 o
   3  13   4       53.95       55.42      7.34 o
   4  13   4       44.43       50.45      7.03 o
   5  13   4      182.62      170.75      9.48 o
   6  13   4       45.38       46.81      7.81 o
   7  13   4        3.94        2.88      5.98 o
   8  13   4       84.85       94.06      7.89 o
   9  13   4        1.98       -5.88      5.88 o
  10  13   4       13.19        8.47      6.11 o
  11  13   4       27.57       25.67      8.03 o
   0  14   4      103.32      100.38     12.48 o
   1  14   4      274.49      247.93     11.79 o
   2  14   4      217.54      205.25     10.67 o
   3  14   4       69.93       82.76      8.51 o
   4  14   4       16.33        4.38      6.62 o
   5  14   4      111.81      123.93      8.92 o
   6  14   4       14.46       15.27      6.79 o
   7  14   4       31.62       38.40     12.89 o
   8  14   4       63.10       71.96     10.69 o
   9  14   4        9.68        5.18      6.52 o
  10  14   4       46.87       64.21     11.63 o
   1  15   4       29.43       44.11      8.27 o
   2  15   4        6.83        8.27      8.93 o
   3  15   4        4.63        6.13      7.28 o
   4  15   4        7.63       17.84      7.33 o
   5  15   4        9.59       26.20      7.56 o
   6  15   4        1.37       -6.70      6.70 o
   7  15   4        1.30       -1.86      7.07 o
   8  15   4        5.05        1.67      8.09 o
   0  16   4       48.27       54.13     12.26 o
   1  16   4      298.10      335.86     14.84 o
   2  16   4       66.49       81.98      9.56 o
   3  16   4      126.08      144.63     13.06 o
   4  16   4       89.29      101.80     10.11 o
   5  16   4       11.26        0.20      7.72 o
   1   1   5      226.72      267.79      3.12 o
   2   1   5      403.97      417.82      3.94 o
   3   1   5     1877.72     2120.46     14.31 o
   4   1   5      115.91      141.93      2.45 o
   5   1   5      168.06      204.77      3.21 o
   6   1   5      261.75      288.79      4.22 o
   7   1   5     4282.81     4370.07     36.40 o
   8   1   5      306.06      311.11      6.26 o
   9   1   5      201.83      220.05      5.76 o
  10   1   5      283.51      299.92      6.21 o
  11   1   5       17.05       13.09      5.66 o
  12   1   5       20.53       20.59      5.86 o
  13   1   5       31.93       42.94     10.31 o
  14   1   5      422.07      385.89     11.99 o
  15   1   5      195.97      206.30      9.83 o
  16   1   5       28.78       22.46      6.64 o
  17   1   5        0.85       -2.14      6.90 o
   0   2   5     2594.34     2574.87     24.13 o
   1   2   5     2504.88     2576.76     17.66 o
   2   2   5    12614.51    13013.41     81.13 o
   3   2   5      252.17      346.65      3.61 o
   4   2   5       13.15       19.33      1.72 o
   5   2   5     9735.84    10146.45     77.16 o
   6   2   5      844.10      743.04      7.76 o
   7   2   5     1704.14     1649.54     16.15 o
   8   2   5     1419.05     1414.51     15.53 o
   9   2   5       76.20       51.07      3.54 o
  10   2   5     1056.87     1058.98     24.41 o
  11   2   5        1.79       -3.44      4.25 o
  12   2   5      792.75      765.97     21.22 o
  13   2   5        2.15       -0.70      5.61 o
  14   2   5      833.48      843.67     17.83 o
  15   2   5       91.11      105.79      7.80 o
  16   2   5       15.34       26.59      6.74 o
  17   2   5        6.75       -2.90      6.43 o
   1   3   5     1487.78     1557.68     11.39 o
   2   3   5     2221.64     2332.23     16.83 o
   3   3   5      154.79      179.94      3.22 o
   4   3   5      100.22       73.90      2.31 o
   5   3   5     5018.11     5573.60     45.71 o
   6   3   5       68.36       52.77      2.28 o
   7   3   5        9.64        7.73      2.39 o
   8   3   5        6.29        2.76      1.67 o
   9   3   5       10.83       11.07      3.13 o
  10   3   5       13.57        8.15      2.78 o
  11   3   5     1060.35     1050.20     16.35 o
  12   3   5      272.51      225.34      9.74 o
  13   3   5      188.25      194.36     14.19 o
  14   3   5        5.21       -3.23      5.00 o
  15   3   5       78.59       76.62      7.13 o
  16   3   5       50.71       32.12      6.51 o
  17   3   5       53.35       47.42      7.33 o
   0   4   5     5884.89     6025.41     63.00 o
   1   4   5     5968.11     6223.73     48.09 o
   2   4   5     1133.38     1238.96     11.12 o
   3   4   5      135.38      144.68      3.25 o
   4   4   5     7292.75     7684.39     62.03 o
   5   4   5      463.73      534.27      6.40 o
   6   4   5      555.85      637.66     15.08 o
   7   4   5       26.69       42.52      3.59 o
   8   4   5      335.73      338.97      7.68 o
   9   4   5       50.51       55.53      2.80 o
  10   4   5       90.24       82.52      3.79 o
  11   4   5       49.04       54.07      4.64 o
  12   4   5       10.59        8.99      4.83 o
  13   4   5       36.18       26.23      5.51 o
  14   4   5       20.30       14.14      5.62 o
  15   4   5        0.05       -3.37      4.99 o
  16   4   5       76.63       87.28      7.28 o
  17   4   5        0.05       -2.84      5.99 o
   1   5   5      174.01      174.18      3.65 o
   2   5   5      158.08      142.50      3.27 o
   3   5   5      362.79      371.27      5.61 o
   4   5   5     1543.36     1463.30     14.65 o
   5   5   5     1758.03     1785.63     18.25 o
   6   5   5        4.86        2.88      5.16 o
   7   5   5      350.20      351.53      7.72 o
   8   5   5      150.51      119.69      5.17 o
   9   5   5      260.95      248.54      9.22 o
  10   5   5        6.88        4.47      4.92 o
  11   5   5       22.10       26.06      6.59 o
  12   5   5      221.40      196.15      7.52 o
  13   5   5       72.14       84.66      6.87 o
  14   5   5        5.17        6.25      6.86 o
  15   5   5       51.27       56.04      5.72 o
  16   5   5       21.43       27.42      8.20 o
  17   5   5        0.03       -1.28      8.00 o
   0   6   5      190.88      212.38      6.20 o
   1   6   5      286.01      268.91      5.48 o
   2   6   5      120.82      106.80      3.94 o
   3   6   5        3.95        4.35      1.86 o
   4   6   5     1144.41     1130.07     13.94 o
   5   6   5     2397.93     2450.94     35.38 o
   6   6   5      306.73      301.75      6.73 o
   7   6   5      865.42      836.34     13.11 o
   8   6   5      465.25      425.87      9.54 o
   9   6   5      533.37      510.34     14.77 o
  10   6   5      587.60      559.67     14.15 o
  11   6   5       85.72       99.70      8.32 o
  12   6   5      277.33      285.69     14.81 o
  13   6   5       10.87        4.58      7.65 o
  14   6   5       92.38       89.84     10.72 o
  15   6   5        1.90       -7.95     14.56 o
  16   6   5       96.82      111.17     11.78 o
   1   7   5      142.27      157.88      6.35 o
   2   7   5      260.72      292.93      7.10 o
   3   7   5       42.10       38.00      2.65 o
   4   7   5        9.15        7.89      2.67 o
   5   7   5      318.65      306.64      7.31 o
   6   7   5      343.11      368.28      6.72 o
   7   7   5     1783.59     1646.27     17.82 o
   8   7   5      251.43      228.35      9.56 o
   9   7   5      104.76      121.43      7.80 o
  10   7   5       20.35       17.58      5.61 o
  11   7   5       77.35       62.44      7.74 o
  12   7   5        0.09        3.50      8.25 o
  13   7   5        5.83        4.48      7.76 o
  14   7   5       22.14       28.96      8.85 o
  15   7   5        0.05        1.68      7.38 o
  16   7   5       56.73       59.04     13.72 o
   0   8   5       61.54       58.36      6.13 o
   1   8   5      304.86      301.66      6.60 o
   2   8   5      502.02      471.71      7.73 o
   3   8   5      923.62      886.36     11.30 o
   4   8   5     1536.30     1535.43     18.60 o
   5   8   5      967.88      935.52     14.40 o
   6   8   5     2787.84     2609.17     28.35 o
   7   8   5       76.00       87.94      4.37 o
   8   8   5      910.16      875.41     12.99 o
   9   8   5      149.69      137.39      8.21 o
  10   8   5      195.13      182.22     10.35 o
  11   8   5       79.30       64.28     14.37 o
  12   8   5       79.17       70.77      9.93 o
  13   8   5      245.95      242.61     14.71 o
  14   8   5       25.52       16.50      7.90 o
  15   8   5       66.85       86.53      9.96 o
   1   9   5      614.50      594.10     10.51 o
   2   9   5      416.29      383.19      8.40 o
   3   9   5      195.84      190.16      5.88 o
   4   9   5        0.46        7.32      4.24 o
   5   9   5     3200.07     3144.34     41.46 o
   6   9   5     1302.84     1235.12     24.02 o
   7   9   5      535.77      588.83     12.43 o
   8   9   5      509.23      472.09     14.27 o
   9   9   5       12.60       10.72      5.75 o
  10   9   5       42.81       50.63      6.97 o
  11   9   5        2.63       -9.19     13.15 o
  12   9   5       16.32       -5.58      9.91 o
  13   9   5        7.35       -2.46     10.84 o
  14   9   5       87.34       98.09     10.34 o
  15   9   5       39.75       19.11      8.52 o
   0  10   5       17.03        4.92      5.27 o
   1  10   5     1137.46     1086.42     16.12 o
   2  10   5      357.30      362.04     10.19 o
   3  10   5        0.32        1.28      4.78 o
   4  10   5      101.94      113.09      8.42 o
   5  10   5      162.67      171.87      7.93 o
   6  10   5       38.95       54.78      5.56 o
   7  10   5        0.86       -2.73      4.43 o
   8  10   5       26.69       30.03      6.36 o
   9  10   5       11.19        0.08      4.33 o
  10  10   5       50.73       58.68     12.27 o
  11  10   5       20.67       27.47      7.90 o
  12  10   5       35.96       23.14      9.27 o
  13  10   5        7.24      -15.70     25.39 o
  14  10   5        2.47       -6.76      7.54 o
   1  11   5        0.25       -5.08      5.08 o
   2  11   5      131.31      144.96      7.42 o
   3  11   5      178.87      149.13      7.46 o
   4  11   5       17.17       12.70      5.22 o
   5  11   5       71.29       54.41      5.82 o
   6  11   5      256.49      269.36      9.58 o
   7  11   5      131.18      142.38      7.36 o
   8  11   5      138.42      118.17      6.85 o
   9  11   5      146.52      137.21      7.54 o
  10  11   5      146.10      158.04      8.41 o
  11  11   5        0.02       -2.68      7.77 o
  12  11   5       26.34       22.13      9.87 o
  13  11   5        6.97       -0.15      8.01 o
   0  12   5     1106.88     1015.52     29.46 o
   1  12   5     1095.71     1028.95     21.08 o
   2  12   5      684.76      716.38     23.37 o
   3  12   5      381.73      346.77     12.12 o
   4  12   5       93.81       98.71      7.69 o
   5  12   5      337.11      359.80     21.69 o
   6  12   5      383.03      378.94     15.16 o
   7  12   5       95.55       95.73      6.83 o
   8  12   5      206.69      234.17      9.38 o
   9  12   5       38.56       52.55      6.27 o
  10  12   5       72.95       91.98     10.02 o
  11  12   5        0.02       -2.66      7.88 o
  12  12   5       33.83       14.35     10.18 o
   1  13   5       17.85       31.79      6.71 o
   2  13   5       41.98       44.18      9.34 o
   3  13   5       12.13       11.17      6.52 o
   4  13   5       14.63       21.91      6.52 o
   5  13   5       11.85       -2.80      5.86 o
   6  13   5        0.01        4.99      6.24 o
   7  13   5        2.99        1.76      6.17 o
   8  13   5        9.85       10.56      6.25 o
   9  13   5        2.77       -5.25      5.98 o
  10  13   5       18.08       16.24      9.97 o
  11  13   5        2.46       11.09     12.86 o
   0  14   5      408.50      433.66     20.69 o
   1  14   5      236.26      289.74     12.68 o
   2  14   5      266.16      263.07     12.17 o
   3  14   5      121.59      139.19      9.62 o
   4  14   5      224.53      238.05     11.72 o
   5  14   5       18.78       23.20      6.92 o
   6  14   5       55.50       66.40      8.11 o
   7  14   5       29.25       36.72      7.52 o
   8  14   5        9.37        3.90      6.92 o
   9  14   5       26.17       34.05      7.54 o
   1  15   5        0.54        1.75      7.22 o
   2  15   5        2.32        5.85      7.05 o
   3  15   5        6.44       10.34      7.35 o
   4  15   5       16.47       12.38      7.53 o
   5  15   5       17.16        9.87      7.33 o
   6  15   5       57.93       72.61      8.87 o
   7  15   5       21.24       27.10      7.97 o
   0  16   5        0.09        5.30     10.77 o
   1  16   5       27.18       44.81      8.94 o
   2  16   5       15.54       16.47      8.32 o
   3  16   5        8.34        6.13      8.12 o
   4  16   5       11.92        4.18      8.04 o
   5  16   5        2.19       -6.72      7.45 o
   0   0   6      768.80      642.15     10.65 o
   1   0   6    11328.67    10992.30     97.15 o
   2   0   6      117.38      162.32      3.33 o
   3   0   6        2.39        2.81      1.76 o
   4   0   6    16753.12    17382.68    193.42 o
   5   0   6      126.34      154.59      4.27 o
   6   0   6    13566.28    13839.88    141.41 o
   7   0   6     3713.95     3869.41     42.12 o
   8   0   6     1172.13     1214.16     17.49 o
   9   0   6        6.54       -3.05      3.05 o
  10   0   6      111.32      123.79      8.91 o
  11   0   6        5.59        4.50      6.37 o
  12   0   6     1002.72     1027.23     39.91 o
  13   0   6      122.15      168.57     17.77 o
  14   0   6       46.07       42.56      9.06 o
  15   0   6       39.49       40.01     17.20 o
  16   0   6       14.97       29.84      9.82 o
  17   0   6       69.81       68.07     11.05 o
   1   1   6      164.32      146.14      2.24 o
   2   1   6     1353.94     1389.97     10.30 o
   3   1   6     1104.72     1094.30      8.77 o
   4   1   6       42.15       29.36      1.60 o
   5   1   6      152.67      153.90      3.05 o
   6   1   6       42.52       34.01      1.93 o
   7   1   6        0.58        8.35      1.95 o
   8   1   6       25.15       33.54      2.88 o
   9   1   6     1292.09     1308.82     15.06 o
  10   1   6        2.31       -2.96      3.32 o
  11   1   6      210.50      199.16     10.19 o
  12   1   6       35.75       39.08      8.50 o
  13   1   6       69.83       64.06      7.48 o
  14   1   6      414.02      399.53     12.48 o
  15   1   6        0.79        5.06      6.14 o
  16   1   6      151.85      163.66      9.31 o
  17   1   6        2.25        0.95      6.44 o
   0   2   6     3253.45     3546.18     32.78 o
   1   2   6     1922.25     1906.66     13.16 o
   2   2   6    11654.94    12352.89     85.66 o
   3   2   6     3524.91     3798.86     27.52 o
   4   2   6        1.15        4.17      1.25 o
   5   2   6     2926.81     3326.90     28.15 o
   6   2   6      615.22      608.18      7.19 o
   7   2   6     1530.58     1748.09     16.28 o
   8   2   6       19.06       19.57      2.65 o
   9   2   6      297.37      318.27      9.08 o
  10   2   6        9.15       10.54      3.77 o
  11   2   6      532.81      506.82     15.23 o
  12   2   6       56.89       62.92      6.83 o
  13   2   6       34.50       29.30      6.38 o
  14   2   6       14.68       12.28      6.79 o
  15   2   6        7.25       -0.36      5.89 o
  16   2   6       20.32        6.71      6.13 o
  17   2   6        9.29       14.89      6.96 o
   1   3   6     3262.91     3672.73     27.93 o
   2   3   6      142.01      202.85      3.31 o
   3   3   6      797.95     1003.69      8.57 o
   4   3   6     2830.49     2945.20     25.20 o
   5   3   6        0.36        2.30      1.63 o
   6   3   6     2121.41     2338.76     20.78 o
   7   3   6     1212.74     1323.56     14.32 o
   8   3   6      160.43      157.90      4.58 o
   9   3   6      185.38      189.17      5.51 o
  10   3   6      175.47      145.36      5.99 o
  11   3   6      142.53      164.79     13.92 o
  12   3   6       76.93       82.63      6.82 o
  13   3   6        0.02       -0.73      5.32 o
  14   3   6        3.58       -5.50      5.66 o
  15   3   6        3.26        5.70      5.78 o
  16   3   6        1.28       -1.20      5.90 o
  17   3   6       34.01       39.16      7.17 o
   0   4   6     2088.36     2015.15     23.14 o
   1   4   6       86.73       69.22      2.46 o
   2   4   6     1527.96     1741.40     15.06 o
   3   4   6     7474.56     8108.30     65.25 o
   4   4   6       18.27        8.09      1.95 o
   5   4   6      819.47      724.76      8.52 o
   6   4   6      860.23      843.99      9.56 o
   7   4   6      287.15      277.90      9.21 o
   8   4   6     1501.43     1463.35     21.52 o
   9   4   6      276.62      273.78      6.35 o
  10   4   6     1043.05      989.67     13.83 o
  11   4   6      226.51      235.35      6.72 o
  12   4   6      487.09      477.96     12.86 o
  13   4   6        6.42       12.23      4.83 o
  14   4   6      167.62      187.12      9.14 o
  15   4   6        2.89       -3.07      5.06 o
  16   4   6        6.72       -3.20      5.54 o
  17   4   6       47.97       70.96     10.20 o
   1   5   6      675.67      769.11      8.55 o
   2   5   6      110.74      111.23      3.69 o
   3   5   6     2578.23     2918.74     25.15 o
   4   5   6      451.26      493.43      6.77 o
   5   5   6       25.21       36.12      2.27 o
   6   5   6       12.34       24.78      2.20 o
   7   5   6       40.38       45.46      5.52 o
   8   5   6      820.06      801.98     12.91 o
   9   5   6      542.36      468.74     12.73 o
  10   5   6      512.30      467.17     12.80 o
  11   5   6      110.24      120.57     13.88 o
  12   5   6       77.79       69.42      9.38 o
  13   5   6       13.59        7.79     14.62 o
  14   5   6        7.15       -3.76      9.78 o
  15   5   6        5.64       -1.57      9.56 o
  16   5   6       12.24       18.16      8.21 o
   0   6   6     5494.68     5434.11     71.09 o
   1   6   6        0.12       -1.00      1.69 o
   2   6   6      990.36     1035.80     10.80 o
   3   6   6      523.72      401.88      5.65 o
   4   6   6      219.45      212.44      5.17 o
   5   6   6      671.28      581.23      9.17 o
   6   6   6      607.61      584.99      9.07 o
   7   6   6      551.38      508.00     14.01 o
   8   6   6      181.30      154.37     10.22 o
   9   6   6      107.80      112.14      7.25 o
  10   6   6      224.65      219.82      9.65 o
  11   6   6       65.34       55.72      7.76 o
  12   6   6      283.65      261.33     12.32 o
  13   6   6        9.45        6.60      7.77 o
  14   6   6      190.78      195.12     14.09 o
  15   6   6        0.01        1.46      8.33 o
  16   6   6       21.60       17.23     11.08 o
   1   7   6       10.93       11.73      2.33 o
   2   7   6       42.83       46.42      2.81 o
   3   7   6      250.50      241.18      5.00 o
   4   7   6      238.18      220.50      5.83 o
   5   7   6      416.24      428.14      8.67 o
   6   7   6      890.53      811.77     12.78 o
   7   7   6      121.51      120.87      6.45 o
   8   7   6      749.73      730.66     16.39 o
   9   7   6       35.31       34.39      5.96 o
  10   7   6      211.27      167.12      9.02 o
  11   7   6        3.08        0.88      6.73 o
  12   7   6       60.60       29.83      8.80 o
  13   7   6       33.96       33.72      8.80 o
  14   7   6       17.89       -2.04      8.72 o
  15   7   6       83.36       64.96      9.33 o
  16   7   6       12.76       11.19      8.25 o
   0   8   6      480.12      443.83     10.95 o
   1   8   6     1123.19     1180.72     15.38 o
   2   8   6       57.17       70.25      5.56 o
   3   8   6      229.55      216.45      5.39 o
   4   8   6        1.57        1.03      3.16 o
   5   8   6      193.70      212.02      6.96 o
   6   8   6     1697.84     1611.59     23.53 o
   7   8   6      175.56      178.96      5.94 o
   8   8   6      505.18      455.47     10.63 o
   9   8   6        9.11       10.36      5.48 o
  10   8   6        7.70        0.74      6.55 o
  11   8   6        1.33       -7.08      7.08 o
  12   8   6        2.24       -6.41      6.41 o
  13   8   6        5.39        5.67      8.77 o
  14   8   6        0.08       -5.77      8.32 o
  15   8   6       20.76       31.99      9.06 o
   1   9   6       19.02        4.93      3.11 o
   2   9   6       40.45       40.19      3.80 o
   3   9   6      116.33      128.81      5.04 o
   4   9   6      344.54      299.37     11.64 o
   5   9   6        7.41       -4.65      4.65 o
   6   9   6        9.36        9.75      4.69 o
   7   9   6       23.38       15.07      4.61 o
   8   9   6        3.52       -4.42      4.42 o
   9   9   6        0.25       -6.31      6.31 o
  10   9   6       84.22       52.84      7.32 o
  11   9   6        7.02       -6.61      9.90 o
  12   9   6       32.45       39.14     15.58 o
  13   9   6        0.21        6.27      9.03 o
  14   9   6        0.78        6.31      9.48 o
   0  10   6      562.55      534.12     22.29 o
   1  10   6      924.88      903.22     17.15 o
   2  10   6     2084.84     2069.70     29.66 o
   3  10   6     1140.41     1146.25     19.26 o
   4  10   6     1413.72     1429.23     22.47 o
   5  10   6       28.87       31.76      5.71 o
   6  10   6      170.38      142.07      7.09 o
   7  10   6       23.86       17.14      7.35 o
   8  10   6      207.91      192.29     11.12 o
   9  10   6       94.85       98.88      6.09 o
  10  10   6      190.03      202.26     10.71 o
  11  10   6      186.04      190.27     15.11 o
  12  10   6      208.95      189.99     14.30 o
  13  10   6       46.51       55.97     18.06 o
  14  10   6       34.60       27.43     10.12 o
   1  11   6        1.78       -5.35      5.35 o
   2  11   6        5.89       -1.31      6.88 o
   3  11   6       21.72       28.02      5.37 o
   4  11   6     1225.33     1136.74     19.69 o
   5  11   6       98.84       91.91      6.63 o
   6  11   6       19.46       18.19      5.35 o
   7  11   6       21.27       29.87      5.68 o
   8  11   6       38.49       33.59      5.56 o
   9  11   6       85.57      102.78      6.59 o
  10  11   6       11.81       14.73      8.11 o
  11  11   6        4.45        9.52      7.81 o
  12  11   6       21.42       32.44     10.48 o
  13  11   6        7.33       19.80     10.50 o
   0  12   6      146.28      148.61     12.60 o
   1  12   6       26.47       53.78      7.27 o
   2  12   6        0.06        5.89      5.86 o
   3  12   6       47.83       51.68      6.94 o
   4  12   6      489.32      467.97     13.99 o
   5  12   6        5.77        1.62      5.93 o
   6  12   6      147.18      127.49      7.72 o
   7  12   6        1.74        5.76      5.35 o
   8  12   6      122.12      142.71      7.92 o
   9  12   6       18.43       13.90      5.65 o
  10  12   6        0.04       -3.41      7.80 o
  11  12   6        9.48        7.66     11.59 o
  12  12   6       36.14       31.00     17.04 o
   1  13   6       10.90        0.21      6.19 o
   2  13   6      138.09      135.43      9.96 o
   3  13   6        0.19        0.87      6.28 o
   4  13   6       80.07      101.72      8.26 o
   5  13   6        7.58        3.16      6.21 o
   6  13   6      105.57       98.89     11.39 o
   7  13   6       35.63       30.24      7.00 o
   8  13   6       36.31       27.58      6.88 o
   9  13   6       15.90       25.28      6.72 o
  10  13   6        6.03        6.82     20.32 o
  11  13   6      168.50      203.61     15.88 o
   0  14   6      178.63      172.97     14.58 o
   1  14   6       97.80      101.67      9.12 o
   2  14   6      320.42      323.40     13.22 o
   3  14   6       72.32       82.76      8.59 o
   4  14   6      116.09      120.92      9.86 o
   5  14   6      108.65       86.48      8.95 o
   6  14   6       23.46       41.93      7.54 o
   7  14   6      135.28      182.74     10.62 o
   8  14   6       54.31       51.84      7.92 o
   9  14   6        0.31        1.53      6.87 o
   1  15   6       23.22        9.42      7.40 o
   2  15   6        0.26        2.01      6.87 o
   3  15   6       42.60       63.64      8.60 o
   4  15   6        3.54       -0.03      7.25 o
   5  15   6        2.09       -3.98      7.11 o
   6  15   6        8.84        5.93      7.68 o
   7  15   6       56.79       92.54     10.07 o
   0  16   6      160.39      165.89     16.49 o
   1  16   6       21.82       24.14      8.59 o
   2  16   6      284.39      322.40     14.46 o
   3  16   6       58.47       70.59      9.28 o
   4  16   6      133.11      156.81     11.50 o
   1   1   7      122.92       60.64      1.74 o
   2   1   7     1917.84     2060.29     15.26 o
   3   1   7      329.08      305.83      4.75 o
   4   1   7      867.78      822.22      8.16 o
   5   1   7     2189.41     2232.04     18.73 o
   6   1   7      439.52      397.73      5.67 o
   7   1   7       11.20        9.90      1.78 o
   8   1   7      208.40      217.13      5.08 o
   9   1   7        6.59       11.86      3.00 o
  10   1   7     1072.62     1041.78     17.00 o
  11   1   7        1.26        6.28      6.08 o
  12   1   7       27.43       17.63      8.58 o
  13   1   7       56.24       62.36     10.19 o
  14   1   7        2.60        2.37      7.40 o
  15   1   7        1.57       -5.67      5.75 o
  16   1   7        0.29       -3.86      5.98 o
  17   1   7        3.31       -6.17      6.17 o
   0   2   7       36.62       34.90      3.17 o
   1   2   7      932.45      864.86      7.72 o
   2   2   7     3516.16     3578.60     28.58 o
   3   2   7     7961.46     8134.93     62.20 o
   4   2   7     2704.63     2985.74     24.26 o
   5   2   7      109.14       65.29      2.47 o
   6   2   7      617.39      580.51      7.12 o
   7   2   7       19.21       14.63      2.09 o
   8   2   7       67.71       68.66      3.06 o
   9   2   7     1011.95      921.46     12.90 o
  10   2   7     1417.29     1428.71     21.16 o
  11   2   7        0.25       -8.78      8.78 o
  12   2   7      156.35      163.02     14.42 o
  13   2   7       11.49       13.35      6.06 o
  14   2   7       81.71      101.26      8.49 o
  15   2   7      198.11      223.93     15.07 o
  16   2   7        7.86       -0.52      6.20 o
  17   2   7       17.50       20.05      6.92 o
   1   3   7      147.50      187.79      3.39 o
   2   3   7     2308.22     2552.77     29.14 o
   3   3   7       24.78       49.04      2.10 o
   4   3   7      174.35      180.98      3.97 o
   5   3   7     1249.60     1337.90     13.03 o
   6   3   7       33.82       44.50      2.28 o
   7   3   7      707.05      693.46      8.22 o
   8   3   7       33.06       35.25      3.42 o
   9   3   7       67.20       64.00      4.00 o
  10   3   7      187.49      173.21      6.68 o
  11   3   7      126.17      145.91     11.33 o
  12   3   7      189.05      171.57      8.88 o
  13   3   7        3.75        5.31      5.45 o
  14   3   7       40.30       35.93      6.68 o
  15   3   7       69.65       75.62      7.97 o
  16   3   7       37.72       18.50      6.53 o
  17   3   7        3.84        6.81      6.44 o
   0   4   7     5747.09     5693.77     65.81 o
   1   4   7     1269.17     1226.43     12.07 o
   2   4   7      960.82     1043.56     10.10 o
   3   4   7     4823.74     5516.61     45.29 o
   4   4   7      976.81      953.00     10.63 o
   5   4   7     1621.10     1515.26     15.32 o
   6   4   7       88.99       70.73      3.37 o
   7   4   7      179.76      163.79      3.76 o
   8   4   7      982.25      913.79     11.19 o
   9   4   7      218.61      193.45      6.10 o
  10   4   7       16.43       16.91      3.98 o
  11   4   7       82.90       80.91      4.26 o
  12   4   7       85.94       79.41      6.92 o
  13   4   7       90.61       99.83      9.14 o
  14   4   7        0.07       -5.11      5.11 o
  15   4   7        1.89        3.81      7.85 o
  16   4   7      125.07      132.13      8.02 o
  17   4   7        2.18       -4.99      8.08 o
   1   5   7       12.34        2.14      1.67 o
   2   5   7       44.61       57.94      2.41 o
   3   5   7       83.62      105.99      3.03 o
   4   5   7      975.33     1083.69     11.89 o
   5   5   7      285.99      314.35      5.64 o
   6   5   7        8.62        1.22      1.88 o
   7   5   7       29.93       24.49      3.65 o
   8   5   7      228.67      190.50      8.85 o
   9   5   7      102.03      115.08      7.21 o
  10   5   7        3.13        5.12      7.27 o
  11   5   7       51.98       41.67      7.26 o
  12   5   7       98.45       80.92      9.67 o
  13   5   7       29.52       20.34      8.02 o
  14   5   7        1.71       -2.43      8.31 o
  15   5   7       67.55       63.05     11.04 o
  16   5   7       74.00       80.75     10.20 o
   0   6   7     1934.11     1923.99     27.43 o
   1   6   7     4700.11     4819.73     42.66 o
   2   6   7       44.40       32.07      2.26 o
   3   6   7      376.99      386.39      5.70 o
   4   6   7       86.30       96.23      3.54 o
   5   6   7      198.80      182.08      4.53 o
   6   6   7      466.22      454.44      7.12 o
   7   6   7        1.47       -2.10      4.13 o
   8   6   7     1127.64     1043.33     20.09 o
   9   6   7        8.16       14.65      5.52 o
  10   6   7      569.93      569.70     22.42 o
  11   6   7       20.58        7.68      6.52 o
  12   6   7        0.23        0.06      6.44 o
  13   6   7        1.66       -6.74      6.74 o
  14   6   7        7.68       -1.98      8.24 o
  15   6   7       28.59       32.41     10.35 o
  16   6   7       38.33       53.02      9.54 o
   1   7   7      840.83      897.03     12.46 o
   2   7   7      575.91      581.73      8.63 o
   3   7   7      175.07      187.18      4.67 o
   4   7   7        5.19        8.06      2.76 o
   5   7   7        3.74        5.29      2.91 o
   6   7   7        3.89        0.46      3.19 o
   7   7   7       69.97       76.53      6.04 o
   8   7   7       52.15       51.68      6.39 o
   9   7   7      100.51       95.09      7.55 o
  10   7   7       54.56       41.02      8.60 o
  11   7   7        1.99       -5.59      6.35 o
  12   7   7        5.92       -6.71      6.71 o
  13   7   7        0.14       -7.57      7.57 o
  14   7   7       92.86       77.14     11.30 o
  15   7   7       63.98       70.46     27.38 o
   0   8   7     1504.93     1465.26     23.83 o
   1   8   7     1471.71     1419.06     17.86 o
   2   8   7     1030.90     1003.13     12.81 o
   3   8   7      103.88       80.71      4.50 o
   4   8   7      412.44      351.62      7.88 o
   5   8   7       66.81       67.01      4.64 o
   6   8   7      220.53      190.55      6.74 o
   7   8   7      528.49      552.01      9.96 o
   8   8   7      217.13      243.34     10.28 o
   9   8   7      115.18      100.93      7.69 o
  10   8   7      447.19      460.63     14.29 o
  11   8   7       12.35        4.20      7.05 o
  12   8   7      123.87      104.42     11.10 o
  13   8   7        7.18       -6.99      8.54 o
  14   8   7       41.35       37.05     10.14 o
  15   8   7       70.90       94.62     12.79 o
   1   9   7        7.51        7.43      3.04 o
   2   9   7     2212.57     2225.11     25.46 o
   3   9   7      295.43      250.94      8.14 o
   4   9   7      772.06      748.86     13.17 o
   5   9   7       93.95       79.89      7.47 o
   6   9   7       56.21       31.34      4.97 o
   7   9   7      257.10      241.04      9.50 o
   8   9   7        1.00        0.97      3.90 o
   9   9   7        0.60        0.88      5.90 o
  10   9   7       31.38       29.35      7.73 o
  11   9   7      165.14      163.61     11.29 o
  12   9   7        6.71        4.35      8.41 o
  13   9   7       35.62       54.33     11.05 o
  14   9   7      106.10       88.58     13.69 o
   0  10   7       13.96       20.30      8.04 o
   1  10   7        0.39       -2.48      6.49 o
   2  10   7      228.63      218.05      8.09 o
   3  10   7       63.96       54.32      5.30 o
   4  10   7      568.93      495.12     12.06 o
   5  10   7      350.23      323.85     10.08 o
   6  10   7       81.42       61.61      5.94 o
   7  10   7       60.89       44.23      5.54 o
   8  10   7        0.02       -3.49      4.30 o
   9  10   7       26.43       22.34      6.56 o
  10  10   7       22.96       21.50      7.73 o
  11  10   7        0.03       -0.55     10.85 o
  12  10   7       44.00       52.56     10.85 o
  13  10   7        2.33        4.73      9.06 o
   1  11   7      202.79      192.64     10.36 o
   2  11   7        6.58        3.51      5.65 o
   3  11   7       26.61       17.22      5.43 o
   4  11   7       29.74       26.81      5.60 o
   5  11   7      108.89       91.50      6.75 o
   6  11   7       47.11       42.09      5.80 o
   7  11   7       60.56       77.63      6.34 o
   8  11   7       93.43       73.78      7.61 o
   9  11   7        2.03        2.87      5.81 o
  10  11   7      268.09      279.84     14.56 o
  11  11   7        0.19       12.62      8.17 o
  12  11   7       62.21       48.61     11.06 o
  13  11   7       52.45       76.22     11.97 o
   0  12   7      226.69      206.03     14.22 o
   1  12   7       23.61       13.12      7.28 o
   2  12   7      598.89      577.47     15.64 o
   3  12   7       74.72       72.79      7.32 o
   4  12   7      845.56      849.53     19.16 o
   5  12   7      196.96      210.23     12.29 o
   6  12   7      173.42      201.23     17.58 o
   7  12   7      187.45      175.72     10.63 o
   8  12   7        1.15        3.87      5.34 o
   9  12   7       86.28      112.34      7.29 o
  10  12   7       64.04       62.50      9.75 o
  11  12   7       67.09      100.39     11.25 o
  12  12   7       47.56       55.77     17.43 o
   1  13   7        1.56       -3.41      6.27 o
   2  13   7       19.22       17.86      6.99 o
   3  13   7       19.83       17.01      6.87 o
   4  13   7        5.29       -3.17      6.10 o
   5  13   7        2.09       -4.50      6.01 o
   6  13   7        5.63       -0.46      6.39 o
   7  13   7        3.31        3.29      6.52 o
   8  13   7        0.95       10.50      6.61 o
   9  13   7        1.23       15.36      6.64 o
  10  13   7       10.82       16.47     10.90 o
   0  14   7      473.24      539.46     24.76 o
   1  14   7       13.88        4.66      6.73 o
   2  14   7      215.02      229.70     11.69 o
   3  14   7       17.49        9.47      7.23 o
   4  14   7       29.70       23.85      7.46 o
   5  14   7        0.08        2.67      6.54 o
   6  14   7       24.41       21.63      7.25 o
   7  14   7       20.49       31.54      7.88 o
   8  14   7       76.02       61.55      8.41 o
   9  14   7      118.63      168.21     16.06 o
   1  15   7        0.14       -6.05      6.91 o
   2  15   7        0.25       -6.94      6.94 o
   3  15   7        0.55       -3.22      7.10 o
   4  15   7        3.65       -5.01      7.28 o
   5  15   7        9.78       15.34      8.32 o
   6  15   7        1.01        2.38      7.54 o
   7  15   7        2.36        9.66     12.35 o
   0  16   7      107.25      121.09     14.68 o
   1  16   7        5.01       -4.00      7.65 o
   2  16   7       39.75       54.85      9.31 o
   3  16   7       59.88       62.34      9.21 o
   4  16   7        9.67       24.10      8.44 o
   0   0   8      327.49      283.90     12.74 o
   1   0   8     4829.91     4931.45     55.22 o
   2   0   8      758.76      793.86     10.78 o
   3   0   8     1941.50     1902.93     24.06 o
   4   0   8      131.56      100.78      4.04 o
   5   0   8     1491.61     1343.44     20.68 o
   6   0   8      728.07      838.80     12.86 o
   7   0   8     1257.04     1159.59     16.73 o
   8   0   8     1899.66     1791.61     23.93 o
   9   0   8     1636.98     1639.39     22.55 o
  10   0   8       20.64        9.00      7.03 o
  11   0   8      738.81      688.95     31.09 o
  12   0   8      354.20      339.14     23.86 o
  13   0   8     1344.19     1241.01     47.93 o
  14   0   8       31.20       49.45     14.72 o
  15   0   8       40.62       55.05     10.49 o
  16   0   8       49.32       75.73     11.23 o
  17   0   8       31.83       23.48     12.23 o
   1   1   8       22.48       16.74      1.50 o
   2   1   8      527.74      546.75      6.17 o
   3   1   8      502.96      483.47      6.59 o
   4   1   8     1645.98     1892.48     16.34 o
   5   1   8      504.68      576.35      6.62 o
   6   1   8       70.12       75.34      2.62 o
   7   1   8     1163.65     1201.94     12.26 o
   8   1   8       14.42       18.49      2.68 o
   9   1   8      345.72      342.38      6.96 o
  10   1   8       34.32       27.30      5.64 o
  11   1   8       51.33       65.42      8.00 o
  12   1   8       55.81       48.43      9.59 o
  13   1   8      101.86      110.12     11.18 o
  14   1   8       17.33       18.30     14.19 o
  15   1   8        0.48       -6.37      6.37 o
  16   1   8        6.03        2.55      6.38 o
  17   1   8       10.79       15.05      7.00 o
   0   2   8      396.66      399.93      6.99 o
   1   2   8     3328.32     3585.54     28.72 o
   2   2   8      132.94      100.04      2.64 o
   3   2   8     3187.98     3272.72     26.56 o
   4   2   8     3845.56     4170.99     33.23 o
   5   2   8      164.95      131.28      3.07 o
   6   2   8      401.86      418.57      6.10 o
   7   2   8        1.22        0.46      2.02 o
   8   2   8       81.51       71.58      3.16 o
   9   2   8      213.99      187.47      7.19 o
  10   2   8       59.06       66.16      5.65 o
  11   2   8      133.06      109.47      8.86 o
  12   2   8        0.05       -2.45      9.18 o
  13   2   8        5.68        3.42      8.51 o
  14   2   8       14.88        9.60      6.74 o
  15   2   8      116.62      113.90     13.63 o
  16   2   8       15.68       13.86      6.65 o
  17   2   8        1.71        0.23      6.69 o
   1   3   8      668.75      764.15      8.38 o
   2   3   8        3.99        5.19      1.75 o
   3   3   8    10947.98    11422.30     86.81 o
   4   3   8      246.85      365.70      5.04 o
   5   3   8      284.42      249.06      4.61 o
   6   3   8        3.51        5.26      1.93 o
   7   3   8      415.36      416.47      6.20 o
   8   3   8        1.22       -1.65      2.44 o
   9   3   8       26.68       34.97      3.19 o
  10   3   8     1088.40      989.76     18.22 o
  11   3   8      192.39      203.29     11.07 o
  12   3   8        0.72       -3.50      7.31 o
  13   3   8        2.14        0.08      5.47 o
  14   3   8       13.99       12.35      6.26 o
  15   3   8        0.59       -4.62      6.40 o
  16   3   8       13.10       17.08      6.41 o
  17   3   8        9.45       17.14      6.85 o
   0   4   8       19.02        6.20      4.14 o
   1   4   8     2481.62     2344.00     20.84 o
   2   4   8     1853.45     2011.14     18.28 o
   3   4   8     3671.08     3814.62     32.31 o
   4   4   8       74.63       48.92      2.65 o
   5   4   8     1341.51     1334.88     14.12 o
   6   4   8     1270.52     1332.06     14.15 o
   7   4   8      180.94      157.06      5.01 o
   8   4   8      544.66      529.66      7.91 o
   9   4   8      147.40      134.60      6.48 o
  10   4   8       56.41       56.48      5.08 o
  11   4   8       54.10       34.82      6.93 o
  12   4   8       14.14       10.14      4.92 o
  13   4   8        0.33       -5.83      5.97 o
  14   4   8        7.30       12.26      5.56 o
  15   4   8       51.27       57.71      6.87 o
  16   4   8       15.02       30.73     10.34 o
   1   5   8       36.85       41.97      2.42 o
   2   5   8     1329.90     1334.72     13.22 o
   3   5   8        1.51        4.22      1.78 o
   4   5   8      600.08      612.87      8.25 o
   5   5   8      515.71      588.36      8.04 o
   6   5   8       51.05       42.57      2.59 o
   7   5   8       11.85       17.48      2.56 o
   8   5   8       46.41       51.65      6.38 o
   9   5   8      330.65      314.55     10.64 o
  10   5   8       38.40       15.78      6.54 o
  11   5   8      147.65      133.47      9.55 o
  12   5   8        2.24       -2.71      7.46 o
  13   5   8        8.12       11.60      8.78 o
  14   5   8        8.90       13.62      8.73 o
  15   5   8       10.11       12.80      9.79 o
  16   5   8       63.19       93.13     13.11 o
   0   6   8      262.40      299.68      7.80 o
   1   6   8     1488.95     1351.72     14.56 o
   2   6   8      454.85      394.55      6.37 o
   3   6   8       70.52       64.01      2.95 o
   4   6   8       13.86       11.68      2.45 o
   5   6   8      622.66      531.14      7.76 o
   6   6   8        7.31        5.82      2.71 o
   7   6   8      264.83      228.73      5.23 o
   8   6   8       74.32       77.52      9.63 o
   9   6   8       96.07      114.05      7.45 o
  10   6   8      193.54      199.89     11.15 o
  11   6   8      169.49      147.80     10.08 o
  12   6   8        3.33       -6.51      6.51 o
  13   6   8       91.50       80.90     12.43 o
  14   6   8       65.29       58.96     10.43 o
  15   6   8        2.52        3.53      9.64 o
  16   6   8      104.55      125.78     13.98 o
   1   7   8       11.18        0.45      2.39 o
   2   7   8       45.36       57.83      3.18 o
   3   7   8        4.50        3.06      2.28 o
   4   7   8       63.01       50.57      3.24 o
   5   7   8      418.74      416.73      7.93 o
   6   7   8       76.62       49.77      5.47 o
   7   7   8      115.96       82.91      5.17 o
   8   7   8       32.52       12.39      5.39 o
   9   7   8        0.76       -5.21      5.21 o
  10   7   8       15.06       12.00      6.73 o
  11   7   8       39.49       32.32      7.41 o
  12   7   8       55.54       47.68      8.17 o
  13   7   8       13.15       18.35      9.05 o
  14   7   8       43.71       41.42     10.75 o
  15   7   8        1.08       -2.03      9.54 o
   0   8   8       25.12       55.75      5.43 o
   1   8   8     3014.36     2942.11     32.22 o
   2   8   8     1034.13     1039.10     13.36 o
   3   8   8       31.29       25.75      3.43 o
   4   8   8      194.54      199.86      6.61 o
   5   8   8        8.77        0.79      3.79 o
   6   8   8       50.41       51.47      4.96 o
   7   8   8       16.97       13.38      4.25 o
   8   8   8       57.26       50.02      5.06 o
   9   8   8       53.01       49.89      6.98 o
  10   8   8       58.11       49.96      8.16 o
  11   8   8       35.42       57.37      8.94 o
  12   8   8       36.48       33.55     15.88 o
  13   8   8      183.00      205.34     14.90 o
  14   8   8        5.93       17.36      9.81 o
  15   8   8       26.96       29.93     14.88 o
   1   9   8       30.58       40.58      4.75 o
   2   9   8      615.83      612.11     12.03 o
   3   9   8      178.91      142.09      6.40 o
   4   9   8       32.94       36.48      4.80 o
   5   9   8        9.20        3.46      4.69 o
   6   9   8       14.96       -1.80      4.29 o
   7   9   8      150.28      121.80      6.61 o
   8   9   8        7.49       -2.76      4.03 o
   9   9   8       34.17       48.24      7.00 o
  10   9   8        3.24       -0.80      6.84 o
  11   9   8       38.73       36.88      8.74 o
  12   9   8       76.98       74.92     11.90 o
  13   9   8        0.37       -8.89      8.89 o
  14   9   8       34.24       23.30     10.69 o
   0  10   8      571.16      552.17     17.04 o
   1  10   8       24.08       31.21      4.99 o
   2  10   8      249.39      237.47      8.42 o
   3  10   8      954.37      969.82     16.01 o
   4  10   8       37.61       36.78      5.58 o
   5  10   8      365.36      349.82     12.97 o
   6  10   8      497.50      476.23     11.84 o
   7  10   8       50.90       69.75      5.86 o
   8  10   8      100.93       92.99      6.15 o
   9  10   8      233.89      268.44     12.19 o
  10  10   8        4.64       10.74      7.91 o
  11  10   8      105.04      134.94     11.35 o
  12  10   8      265.89      310.18     17.87 o
  13  10   8       23.16       29.53     10.74 o
   1  11   8      238.32      210.96     10.08 o
   2  11   8       10.23       14.43      5.89 o
   3  11   8       21.40        2.98      5.78 o
   4  11   8        6.93       -3.54      5.26 o
   5  11   8      172.22      160.78      7.81 o
   6  11   8        0.17       -3.26      4.81 o
   7  11   8        4.77       -4.42      4.87 o
   8  11   8        1.09       -5.10      5.10 o
   9  11   8       92.17      106.19      6.58 o
  10  11   8      110.10      121.02     11.20 o
  11  11   8        4.68       27.52      9.05 o
  12  11   8       30.02       26.87     10.45 o
   0  12   8       32.43       30.12      9.57 o
   1  12   8        0.77       -7.39      7.97 o
   2  12   8       10.36        2.09      6.15 o
   3  12   8       73.08       59.75      7.37 o
   4  12   8        8.22        8.29      6.13 o
   5  12   8        5.67        7.11      6.12 o
   6  12   8        0.43       -4.78      5.86 o
   7  12   8        0.15        3.78      6.01 o
   8  12   8       80.67      113.28     15.97 o
   9  12   8        0.96       -1.13      5.65 o
  10  12   8       19.16       14.99     11.17 o
  11  12   8        3.44       10.95      9.27 o
   1  13   8       52.17       36.11      6.90 o
   2  13   8       10.27       -4.23      8.34 o
   3  13   8       44.62       54.60      7.74 o
   4  13   8        0.73       -3.94      7.16 o
   5  13   8        0.11       -6.67      6.67 o
   6  13   8        1.48       -4.27      6.25 o
   7  13   8       12.66       11.73      6.94 o
   8  13   8       12.91       25.09      7.03 o
   9  13   8        5.02        9.65     10.86 o
  10  13   8       58.06       54.09     14.02 o
   0  14   8       98.59       84.65     18.43 o
   1  14   8        5.16       -6.64      6.64 o
   2  14   8       55.86       46.21      9.83 o
   3  14   8       11.66        6.78      6.97 o
   4  14   8       29.69       37.30      7.77 o
   5  14   8       49.91       52.33      8.20 o
   6  14   8        7.59       -1.52      6.99 o
   7  14   8      411.75      513.38     16.85 o
   8  14   8       76.32       93.14      9.13 o
   1  15   8       13.89       14.40      7.29 o
   2  15   8        2.72       -7.03      7.03 o
   3  15   8       31.31       39.80      8.26 o
   4  15   8        0.39       -4.19      7.21 o
   5  15   8       10.07       12.74      7.74 o
   6  15   8       40.07       72.02     10.32 o
   0  16   8       10.29        7.03     12.04 o
   1  16   8       69.87       73.10      9.82 o
   2  16   8       12.40        9.14      8.36 o
   3  16   8        9.60       19.88      8.68 o
   1   1   9      247.04      331.24      4.76 o
   2   1   9      424.90      555.36      6.80 o
   3   1   9       60.38       54.42      3.32 o
   4   1   9      386.17      496.61      6.88 o
   5   1   9      244.76      259.73      4.60 o
   6   1   9     1970.22     2083.15     19.03 o
   7   1   9       10.45        9.13      2.39 o
   8   1   9      393.24      384.17      7.61 o
   9   1   9     1275.72     1244.25     14.92 o
  10   1   9      278.53      277.17     10.71 o
  11   1   9       24.38       17.21      7.23 o
  12   1   9       48.27       44.26      9.39 o
  13   1   9        0.24       -8.06      8.06 o
  14   1   9        6.26       -4.48     14.25 o
  15   1   9       60.62       76.74      9.22 o
  16   1   9        0.31        1.83      6.35 o
  17   1   9       13.63       10.07      7.12 o
   0   2   9     5499.21     6246.94     81.23 o
   1   2   9     6880.02     6945.15     58.92 o
   2   2   9      318.87      290.01      4.70 o
   3   2   9     3279.95     3348.22     30.30 o
   4   2   9       26.57       35.17      2.20 o
   5   2   9     1476.24     1280.30     12.64 o
   6   2   9       83.56       60.91      2.63 o
   7   2   9      652.92      611.58      8.30 o
   8   2   9     1067.76     1023.38     12.03 o
   9   2   9      513.48      511.41      9.69 o
  10   2   9      253.35      265.88     11.24 o
  11   2   9      440.83      477.07     15.95 o
  12   2   9      101.70      105.69     11.06 o
  13   2   9       65.58       78.38     11.08 o
  14   2   9      177.14      191.85     14.61 o
  15   2   9       14.66       20.74      7.36 o
  16   2   9       17.56       15.40      7.89 o
  17   2   9       52.09       65.44      8.09 o
   1   3   9      417.11      557.10      7.08 o
   2   3   9     1087.17     1170.85     12.63 o
   3   3   9     1226.22     1425.70     13.86 o
   4   3   9      358.45      389.21      5.63 o
   5   3   9        1.36        0.15      2.06 o
   6   3   9      120.43      148.10      4.21 o
   7   3   9      216.35      206.32      4.71 o
   8   3   9      176.22      168.71      4.47 o
   9   3   9        7.57        7.94      2.99 o
  10   3   9      113.03      112.79      8.87 o
  11   3   9       15.71       18.32      7.10 o
  12   3   9      259.59      246.08     15.33 o
  13   3   9        2.36        7.49      8.48 o
  14   3   9      101.77      130.92      8.76 o
  15   3   9        1.49       -6.30      6.30 o
  16   3   9        1.43       -1.81     12.04 o
   0   4   9     2529.26     3410.64     41.46 o
   1   4   9      581.11      561.44      7.20 o
   2   4   9      504.45      626.91      8.62 o
   3   4   9      771.05      697.19      8.62 o
   4   4   9      545.38      573.84      7.47 o
   5   4   9     1853.04     1876.67     18.85 o
   6   4   9        5.27        7.96      2.36 o
   7   4   9      178.51      145.39      4.17 o
   8   4   9      255.66      219.76      5.36 o
   9   4   9      302.66      247.69      6.04 o
  10   4   9        0.66       -3.74      3.74 o
  11   4   9        7.75       10.54      8.34 o
  12   4   9      115.09      122.52     11.58 o
  13   4   9      133.48      117.64      8.00 o
  14   4   9        6.26       -5.34      5.34 o
  15   4   9        5.10        4.13      5.95 o
  16   4   9        6.57      -10.07     14.38 o
   1   5   9      644.34      671.11      8.22 o
   2   5   9      238.30      184.16      4.47 o
   3   5   9        8.93        9.89      2.60 o
   4   5   9      106.33       96.43      3.08 o
   5   5   9      151.30      132.55      4.12 o
   6   5   9        3.16        5.13      2.33 o
   7   5   9        0.00       -2.17      2.17 o
   8   5   9       14.20        8.62      2.58 o
   9   5   9        2.82        1.68      2.49 o
  10   5   9        2.03        0.36      6.04 o
  11   5   9       40.03       32.29      7.43 o
  12   5   9       66.94       60.53     10.97 o
  13   5   9       20.92       31.53      9.08 o
  14   5   9       15.36        3.85      8.98 o
  15   5   9       39.89       30.98     10.39 o
  16   5   9       21.46       40.05     17.57 o
   0   6   9     2200.77     2164.16     28.65 o
   1   6   9      281.16      311.35      6.48 o
   2   6   9      508.96      560.50      8.00 o
   3   6   9     1150.02     1161.10     12.92 o
   4   6   9     1316.76     1376.46     15.88 o
   5   6   9      655.62      646.64      9.44 o
   6   6   9       99.32      117.20      4.13 o
   7   6   9      199.25      201.69      5.26 o
   8   6   9      213.62      228.46      5.78 o
   9   6   9       17.04        8.44      5.40 o
  10   6   9       97.88       79.44     10.26 o
  11   6   9       81.10       98.16      9.17 o
  12   6   9        0.91      -10.01     10.01 o
  13   6   9       48.19       39.27      9.87 o
  14   6   9       22.80        7.59     11.34 o
  15   6   9       18.16       27.88     10.49 o
   1   7   9     1193.93     1235.69     14.21 o
   2   7   9       46.56       53.30      3.36 o
   3   7   9       97.49      109.60      3.86 o
   4   7   9      352.95      309.30      6.93 o
   5   7   9       23.72       23.94      3.27 o
   6   7   9      118.43      115.67      4.60 o
   7   7   9      192.51      175.59      8.12 o
   8   7   9        7.17       10.77      3.49 o
   9   7   9       17.11       13.53      5.99 o
  10   7   9      234.90      193.43     16.66 o
  11   7   9       34.24       27.37      7.74 o
  12   7   9       39.71       49.19      8.88 o
  13   7   9        0.01       -1.96      8.46 o
  14   7   9       77.68       94.27     27.58 o
  15   7   9      120.48      140.07     26.58 o
   0   8   9      203.47      190.67      8.42 o
   1   8   9      319.20      298.09      7.88 o
   2   8   9       93.28      107.09      4.75 o
   3   8   9     1447.36     1371.54     16.42 o
   4   8   9     1575.19     1518.58     19.50 o
   5   8   9      814.06      757.26     12.33 o
   6   8   9      459.46      424.15     10.51 o
   7   8   9      429.81      447.40     17.36 o
   8   8   9       22.80       32.79      4.31 o
   9   8   9      138.95      157.05      9.07 o
  10   8   9        0.06       -5.43      6.55 o
  11   8   9      152.68      167.05     14.83 o
  12   8   9        0.34       -3.28     24.33 o
  13   8   9       10.55        9.76     16.47 o
  14   8   9       46.10       72.38     12.30 o
   1   9   9       56.70       74.87      5.18 o
   2   9   9     1637.29     1656.36     21.14 o
   3   9   9        1.21        7.21      4.20 o
   4   9   9      617.31      703.90     13.06 o
   5   9   9       13.23        0.90      4.59 o
   6   9   9        5.05        1.63      4.31 o
   7   9   9       23.63        5.22      4.72 o
   8   9   9        8.35        1.63      5.21 o
   9   9   9        2.60       10.46      6.20 o
  10   9   9        5.74       -2.08      7.00 o
  11   9   9       79.86       96.38     10.31 o
  12   9   9        0.04       -5.44     11.14 o
  13   9   9       13.71       13.86     10.13 o
  14   9   9       56.49       67.25     12.30 o
   0  10   9     1055.28     1013.72     24.24 o
   1  10   9       34.74       36.64      5.67 o
   2  10   9        0.37       -4.27      4.27 o
   3  10   9       43.08       42.81      7.37 o
   4  10   9       47.41       54.63      5.98 o
   5  10   9       27.80       14.24      5.10 o
   6  10   9       27.64       24.58      5.36 o
   7  10   9       39.10       35.48      7.10 o
   8  10   9       87.35       91.14      6.28 o
   9  10   9       27.13       56.30      8.10 o
  10  10   9       54.46       54.37      9.16 o
  11  10   9        5.91        6.66      8.03 o
  12  10   9        0.56        6.32      9.51 o
  13  10   9        1.18        7.16     10.20 o
   1  11   9        1.31       -2.85      5.03 o
   2  11   9       87.35       96.53      7.66 o
   3  11   9      484.88      419.24     13.47 o
   4  11   9       11.41        8.60      5.67 o
   5  11   9        2.96       -5.40      5.40 o
   6  11   9       19.23       16.10      5.61 o
   7  11   9        3.98        2.55      6.09 o
   8  11   9       12.78        0.41      5.10 o
   9  11   9        7.12        2.14      4.76 o
  10  11   9       14.87       30.95      9.60 o
  11  11   9        8.38       12.50      8.83 o
  12  11   9       39.68       33.79     11.41 o
   0  12   9        9.17       11.02      8.45 o
   1  12   9      201.05      195.37      9.79 o
   2  12   9       52.35       41.78      6.85 o
   3  12   9      127.47      116.19      8.81 o
   4  12   9        7.30        5.11      6.00 o
   5  12   9       57.32       66.26      7.45 o
   6  12   9        8.09       17.32      6.48 o
   7  12   9      174.34      201.59     10.44 o
   8  12   9       91.92       77.69      7.84 o
   9  12   9      127.73      186.61     15.50 o
  10  12   9      358.83      402.01     21.36 o
  11  12   9       63.90       85.81     14.85 o
   1  13   9        0.63       -1.01      6.31 o
   2  13   9        0.52       -5.23      5.91 o
   3  13   9       10.34       -1.37      6.50 o
   4  13   9        3.18       -4.04      8.34 o
   5  13   9        6.01       11.93      6.77 o
   6  13   9       34.59       31.40      7.25 o
   7  13   9       11.09       10.71      7.13 o
   8  13   9      110.41      149.04      9.92 o
   9  13   9      147.85      154.88     16.01 o
  10  13   9        2.10      -10.21     10.21 o
   0  14   9       39.14       19.90     10.45 o
   1  14   9        3.59        9.86      7.11 o
   2  14   9       14.74        6.35      7.08 o
   3  14   9       23.27       20.65      7.37 o
   4  14   9        6.80        4.26      7.25 o
   5  14   9       14.30       33.86      7.92 o
   6  14   9       12.51        9.14      9.31 o
   7  14   9        1.35       -2.86     13.97 o
   8  14   9       26.83       32.59      8.31 o
   1  15   9        6.19       -6.85      6.85 o
   2  15   9        0.09       -1.86      9.29 o
   3  15   9        0.02       -7.26      7.26 o
   4  15   9        0.88       -2.91      7.17 o
   5  15   9       15.42       15.06      7.93 o
   6  15   9        2.40       13.97      8.02 o
   0  16   9        2.36        3.04     12.20 o
   1  16   9       17.23        7.44      8.26 o
   0   0  10     2254.55     2463.69     40.02 o
   1   0  10    11361.01    11639.63    131.32 o
   2   0  10      432.24      485.46      9.18 o
   3   0  10     5821.52     5645.10     70.85 o
   4   0  10      186.33      130.87      4.97 o
   5   0  10       92.76       95.81      7.71 o
   6   0  10      473.97      467.96     18.63 o
   7   0  10     7913.34     7999.68     92.21 o
   8   0  10        8.57        2.06      3.63 o
   9   0  10     4597.72     4536.21    101.20 o
  10   0  10       65.81       88.72      9.55 o
  11   0  10       93.22       82.86     15.45 o
  12   0  10       28.27       27.78     13.46 o
  13   0  10      266.87      270.26     24.13 o
  14   0  10        3.46       -4.04     13.06 o
  15   0  10       97.57      119.32     19.36 o
  16   0  10       15.08        2.48      9.61 o
   1   1  10      139.90      116.24      3.25 o
   2   1  10      196.08      212.33      4.40 o
   3   1  10       41.85       30.77      2.24 o
   4   1  10      467.74      440.37      6.64 o
   5   1  10        3.40        6.41      2.00 o
   6   1  10       22.82       39.46      3.35 o
   7   1  10      610.88      592.80      8.32 o
   8   1  10      722.20      711.25     12.84 o
   9   1  10      100.33       93.85      5.39 o
  10   1  10       66.31       69.61      7.17 o
  11   1  10      568.66      528.78     17.04 o
  12   1  10        2.73        2.99      8.26 o
  13   1  10       76.55       98.65     11.72 o
  14   1  10       16.31       14.09      9.62 o
  15   1  10        3.28        5.08      9.81 o
  16   1  10       35.65       26.39      8.28 o
   0   2  10       56.51       36.78      3.39 o
   1   2  10     9261.35     9478.75     76.28 o
   2   2  10      187.64      224.23      4.53 o
   3   2  10      409.39      436.30      6.67 o
   4   2  10        3.88        2.64      1.85 o
   5   2  10       42.73       47.59      2.58 o
   6   2  10        7.88       11.45      2.20 o
   7   2  10      168.74      177.10      5.04 o
   8   2  10        8.10       11.42      3.85 o
   9   2  10       41.88       39.53      4.27 o
  10   2  10       29.69       25.48      6.66 o
  11   2  10      434.69      426.64     15.15 o
  12   2  10      117.11      132.91     12.52 o
  13   2  10       80.01       79.34     11.18 o
  14   2  10      104.88      137.02     16.51 o
  15   2  10        0.28        4.90      6.99 o
  16   2  10        0.90       -7.78      7.78 o
   1   3  10     1001.89     1022.83     10.92 o
   2   3  10     1363.03     1499.69     21.04 o
   3   3  10        1.19       -1.94      1.94 o
   4   3  10      154.86      163.90      4.19 o
   5   3  10      218.28      224.52      4.55 o
   6   3  10        1.60        2.20      2.36 o
   7   3  10      187.45      172.25      4.78 o
   8   3  10       47.94       39.15      3.36 o
   9   3  10       19.00       11.68      3.06 o
  10   3  10      253.27      248.99      9.75 o
  11   3  10      117.85       82.28     11.03 o
  12   3  10       11.57       19.41      8.75 o
  13   3  10        0.49       -0.09      8.68 o
  14   3  10        0.11       -5.92      5.92 o
  15   3  10       14.68        6.07      6.82 o
  16   3  10        0.00       -3.72      6.85 o
   0   4  10     1465.04     1613.67     22.88 o
   1   4  10      214.15      194.67      4.86 o
   2   4  10      232.05      250.52      5.63 o
   3   4  10     1583.37     1478.22     15.36 o
   4   4  10      177.10      202.52      4.58 o
   5   4  10     2869.15     2828.54     28.51 o
   6   4  10      370.55      336.53      7.93 o
   7   4  10      761.17      730.69     10.86 o
   8   4  10      145.79      119.67      4.45 o
   9   4  10     1369.28     1307.03     16.62 o
  10   4  10      353.05      309.63     10.66 o
  11   4  10      162.69      181.56     15.26 o
  12   4  10       15.51       21.15      9.01 o
  13   4  10       54.80       71.45      6.91 o
  14   4  10       23.59       22.88     10.25 o
  15   4  10       22.78       26.71     11.05 o
  16   4  10        1.16        5.21     10.24 o
   1   5  10       27.12       19.61      2.45 o
   2   5  10        8.75        6.95      2.58 o
   3   5  10      200.50      198.13      4.82 o
   4   5  10      480.90      531.75      7.56 o
   5   5  10      366.31      386.76      7.10 o
   6   5  10       11.18       10.15      2.80 o
   7   5  10      381.22      422.41      7.53 o
   8   5  10        3.88        2.19      2.63 o
   9   5  10       95.55       94.66      4.55 o
  10   5  10        1.37        2.27      6.53 o
  11   5  10       56.94       57.66      8.32 o
  12   5  10      152.66      160.35     13.15 o
  13   5  10       29.93       23.96      9.50 o
  14   5  10       15.03       -0.84      8.86 o
  15   5  10        3.00       -1.23      9.33 o
  16   5  10       23.30       46.14     16.08 o
   0   6  10     3836.50     3910.50     48.10 o
   1   6  10     2711.32     2692.54     24.55 o
   2   6  10     1070.70      937.90     11.39 o
   3   6  10      601.90      619.02      8.58 o
   4   6  10       14.25        6.43      4.03 o
   5   6  10     1623.09     1541.04     17.70 o
   6   6  10      229.24      246.54      8.07 o
   7   6  10      684.20      636.40      9.58 o
   8   6  10       57.29       62.55      4.91 o
   9   6  10      230.60      237.07      7.34 o
  10   6  10       56.29       57.75      8.14 o
  11   6  10      223.57      192.53     16.69 o
  12   6  10       27.49       26.37     10.31 o
  13   6  10      169.49      172.58     13.90 o
  14   6  10        0.54       -5.20     12.40 o
  15   6  10       41.55       47.82     11.51 o
   1   7  10        0.00        0.92      2.87 o
   2   7  10        0.91        1.89      2.88 o
   3   7  10      241.45      232.64      5.62 o
   4   7  10       33.00       33.79      3.54 o
   5   7  10      379.06      372.44      8.63 o
   6   7  10        9.71       27.56      3.38 o
   7   7  10        1.74       -3.07      3.07 o
   8   7  10       98.37      113.60      5.95 o
   9   7  10        7.80       24.34      6.27 o
  10   7  10       46.38       33.58      8.01 o
  11   7  10       17.39       10.13      7.52 o
  12   7  10       15.67        4.29     11.07 o
  13   7  10        4.76        2.37      9.11 o
  14   7  10       61.68       58.59     11.65 o
  15   7  10        0.11       13.82     10.85 o
   0   8  10      650.02      606.47     14.30 o
   1   8  10       58.40       63.08      4.74 o
   2   8  10     1996.86     2072.17     22.90 o
   3   8  10      117.73      142.90      6.93 o
   4   8  10       58.20       60.02      5.74 o
   5   8  10      352.53      379.11      8.80 o
   6   8  10       11.63       10.41      4.25 o
   7   8  10        5.53       11.70      4.48 o
   8   8  10       56.15       56.63      4.95 o
   9   8  10        0.05        0.78      7.12 o
  10   8  10        1.01        1.90      9.33 o
  11   8  10       19.08       17.58      8.66 o
  12   8  10       36.78       38.92     10.43 o
  13   8  10       22.49       53.65     11.25 o
  14   8  10        0.50        6.66     10.35 o
   1   9  10       13.14       28.83      4.72 o
   2   9  10       38.29       43.59      5.12 o
   3   9  10        1.78       10.16      4.35 o
   4   9  10        0.52        8.23      4.29 o
   5   9  10      139.57      123.01      6.87 o
   6   9  10       13.88       10.84      4.78 o
   7   9  10        8.09        6.80      4.59 o
   8   9  10        1.62        1.97      4.45 o
   9   9  10        1.20        1.12     10.61 o
  10   9  10        1.18       -3.42      7.23 o
  11   9  10       60.37       45.89      9.11 o
  12   9  10       63.04       51.88     11.33 o
  13   9  10        6.85        0.68      9.84 o
   0  10  10     1369.40     1347.86     29.25 o
   1  10  10     3076.93     3045.07     37.84 o
   2  10  10       56.57       70.59      6.07 o
   3  10  10      120.95      130.78      6.86 o
   4  10  10       22.65       15.61      5.38 o
   5  10  10       14.11       13.66      5.04 o
   6  10  10        0.06       -6.27      6.27 o
   7  10  10      131.02      154.90      7.84 o
   8  10  10       57.03       67.00      6.08 o
   9  10  10      367.89      327.91     15.38 o
  10  10  10        7.03        7.71      8.49 o
  11  10  10       79.53       93.94     11.09 o
  12  10  10      208.50      238.78     20.35 o
  13  10  10       33.09       39.38     11.72 o
   1  11  10        9.63       15.75      5.09 o
   2  11  10        0.27        2.39      6.02 o
   3  11  10      207.87      193.81      9.94 o
   4  11  10      187.66      181.37      9.59 o
   5  11  10       18.35       33.02     14.74 o
   6  11  10       42.34       43.63      7.00 o
   7  11  10       93.08      110.84      8.18 o
   8  11  10       40.63       35.67      6.14 o
   9  11  10        8.91       20.40      8.65 o
  10  11  10        2.40       -1.24      8.14 o
  11  11  10       53.11       64.77     10.43 o
  12  11  10       16.56       15.87     11.01 o
   0  12  10       55.31       31.56     14.22 o
   1  12  10        7.50       12.77      6.20 o
   2  12  10        0.59       -5.72      5.72 o
   3  12  10       41.55       29.46      6.71 o
   4  12  10       24.19       26.06      6.68 o
   5  12  10      124.73      136.50      9.25 o
   6  12  10        0.03       -2.20      6.05 o
   7  12  10      201.63      214.36     11.02 o
   8  12  10        4.82       -6.15      6.15 o
   9  12  10        1.44       10.32     10.29 o
  10  12  10       90.24       91.64     14.10 o
  11  12  10       28.46       46.31     20.81 o
   1  13  10        2.29        8.38      6.48 o
   2  13  10       18.52        6.69      6.47 o
   3  13  10       19.34       22.76      7.24 o
   4  13  10       29.50       12.89      7.23 o
   5  13  10        0.85       -6.27      6.27 o
   6  13  10        0.01       -6.40      6.40 o
   7  13  10        0.02        1.56      7.07 o
   8  13  10        8.84       10.36      7.20 o
   9  13  10        7.00       -6.88     16.51 o
   0  14  10        4.05       14.90     10.01 o
   1  14  10       92.95      116.14     19.43 o
   2  14  10        0.61        2.46      6.95 o
   3  14  10       65.13       79.09      9.20 o
   4  14  10       53.16       50.33      8.29 o
   5  14  10       32.76       35.30      8.06 o
   6  14  10        7.00        5.06      7.65 o
   7  14  10      110.33      141.42     10.57 o
   1  15  10       13.87       11.22      7.77 o
   2  15  10        0.86      -10.66     10.66 o
   3  15  10       27.29       31.24     11.82 o
   4  15  10        6.09       -1.40      7.61 o
   5  15  10       69.56       68.53      9.29 o
   1   1  11      151.45      203.59      4.60 o
   2   1  11       25.12       28.83      2.49 o
   3   1  11        7.75        6.78      1.94 o
   4   1  11      100.90       86.06      3.41 o
   5   1  11     2180.40     2081.60     19.43 o
   6   1  11      427.18      482.09      7.42 o
   7   1  11       82.03       67.67      3.77 o
   8   1  11     1044.94     1073.91     13.55 o
   9   1  11      264.97      280.65      8.53 o
  10   1  11      909.74      865.83     14.95 o
  11   1  11        2.66        9.54      7.02 o
  12   1  11      238.15      173.53     31.39 o
  13   1  11       75.48       49.48     14.29 o
  14   1  11       94.80       65.07     11.46 o
  15   1  11        1.82       13.97     10.52 o
  16   1  11      107.94      102.75     12.39 o
   0   2  11      222.67      201.15      6.44 o
   1   2  11     6332.46     6331.03     52.22 o
   2   2  11     1088.68     1086.46     12.21 o
   3   2  11     1777.57     1781.96     18.06 o
   4   2  11      181.49      202.98      4.53 o
   5   2  11     1876.49     1893.62     18.00 o
   6   2  11      106.53      109.99      4.77 o
   7   2  11     2965.95     3014.09     28.68 o
   8   2  11       59.36       74.22      5.89 o
   9   2  11      428.08      439.12     10.10 o
  10   2  11      272.81      239.58      9.88 o
  11   2  11      868.05      844.51     22.28 o
  12   2  11      202.30      199.21     14.22 o
  13   2  11      226.89      270.73     26.68 o
  14   2  11       27.22       21.25      9.98 o
  15   2  11        7.81        7.00     17.57 o
  16   2  11        3.21        5.45      7.47 o
   1   3  11      323.31      335.97      5.75 o
   2   3  11      176.80      244.43      5.29 o
   3   3  11       82.44       78.27      3.59 o
   4   3  11       38.71       33.74      2.83 o
   5   3  11        0.91        1.50      2.29 o
   6   3  11       86.52      104.57      4.24 o
   7   3  11       91.48       70.09      3.78 o
   8   3  11       55.48       61.61      4.39 o
   9   3  11      117.04      109.94      6.61 o
  10   3  11        6.74        6.82      4.95 o
  11   3  11       14.01       14.22      6.94 o
  12   3  11        2.24        0.22     10.14 o
  13   3  11       16.41       18.25     10.02 o
  14   3  11        5.48        5.48     17.14 o
  15   3  11       32.00       24.08      9.00 o
  16   3  11        0.38       -0.04      9.46 o
   0   4  11      943.16      988.66     15.61 o
   1   4  11      381.66      346.84      5.97 o
   2   4  11       42.76       47.70      3.33 o
   3   4  11     6914.79     6863.96     59.71 o
   4   4  11       11.49        6.28      2.36 o
   5   4  11     1948.36     1904.56     20.75 o
   6   4  11      121.21      116.32      4.62 o
   7   4  11      113.39      103.31      4.67 o
   8   4  11       96.68       87.10      4.08 o
   9   4  11      187.03      160.57      7.07 o
  10   4  11      123.77      118.72      7.27 o
  11   4  11       59.75       72.20      8.60 o
  12   4  11       13.57       -9.06     13.72 o
  13   4  11       79.30       57.47     13.06 o
  14   4  11       22.55       24.46      9.53 o
  15   4  11        0.14        0.57     13.46 o
  16   4  11       39.01       39.08     11.75 o
   1   5  11       27.88       39.68      2.96 o
   2   5  11     1251.30     1241.48     14.99 o
   3   5  11      218.01      226.65      5.36 o
   4   5  11        7.30       18.56      2.64 o
   5   5  11        2.63       -3.45      3.45 o
   6   5  11       15.26        9.24      3.04 o
   7   5  11       91.31      112.61      4.47 o
   8   5  11        5.80        8.33      3.03 o
   9   5  11      126.27       95.12      6.01 o
  10   5  11       91.42       75.37      5.76 o
  11   5  11        0.03       -2.08      7.35 o
  12   5  11        7.70       30.41      9.27 o
  13   5  11        0.01        0.78      9.16 o
  14   5  11        4.52       10.26     10.21 o
  15   5  11       22.13       20.22     11.38 o
   0   6  11      770.94      804.51     14.61 o
   1   6  11       57.79       63.71      3.56 o
   2   6  11        0.20        0.22      2.66 o
   3   6  11      381.69      371.52      6.76 o
   4   6  11      336.00      340.97      6.23 o
   5   6  11      237.92      228.89      6.29 o
   6   6  11       15.09        9.99      3.15 o
   7   6  11      383.76      346.65      7.21 o
   8   6  11      189.73      188.90      6.78 o
   9   6  11      219.29      206.30      9.44 o
  10   6  11       13.13       13.89      7.24 o
  11   6  11      276.99      339.68     15.23 o
  12   6  11      144.07      124.51     23.14 o
  13   6  11      269.88      340.32     19.03 o
  14   6  11        0.49      -15.51     15.51 o
  15   6  11        8.48       21.71     10.98 o
   1   7  11        0.00        3.53      3.19 o
   2   7  11      823.63      747.09     10.48 o
   3   7  11      559.35      543.65      8.65 o
   4   7  11      585.68      579.70     15.77 o
   5   7  11        0.01       -3.41      3.41 o
   6   7  11        4.69        5.95      3.65 o
   7   7  11       98.71       90.93      5.45 o
   8   7  11        4.84        7.71      4.35 o
   9   7  11       26.11       30.98      8.72 o
  10   7  11        9.68       11.52      7.26 o
  11   7  11        3.00        3.14      7.51 o
  12   7  11        5.82        1.69      9.17 o
  13   7  11       14.77       12.39     10.09 o
  14   7  11      157.87      172.06     15.47 o
   0   8  11     3367.35     3308.60     47.95 o
   1   8  11      751.39      743.82     12.70 o
   2   8  11       20.89       20.70      4.43 o
   3   8  11     1118.46     1128.35     16.25 o
   4   8  11       15.03        8.14      4.21 o
   5   8  11      778.30      747.72     12.72 o
   6   8  11       17.43       14.16      4.39 o
   7   8  11      729.47      733.95     14.69 o
   8   8  11       68.86       78.61      5.66 o
   9   8  11      507.58      512.78     17.77 o
  10   8  11       81.79       80.96      9.58 o
  11   8  11      223.03      223.51     13.36 o
  12   8  11       26.27        8.71      9.35 o
  13   8  11        9.93        8.78     10.63 o
  14   8  11       55.88       86.34     12.87 o
   1   9  11      186.45      172.11      7.64 o
   2   9  11     2752.08     2712.36     31.58 o
   3   9  11      151.44      176.43      6.87 o
   4   9  11      181.18      168.18      6.70 o
   5   9  11      328.32      340.71      9.67 o
   6   9  11      265.15      277.72      9.68 o
   7   9  11       40.13       53.17      8.21 o
   8   9  11      103.17      102.16      6.61 o
   9   9  11      143.18      142.47     11.27 o
  10   9  11       38.64       44.30     13.39 o
  11   9  11       60.28       49.47      9.48 o
  12   9  11       22.82       24.48     10.94 o
  13   9  11        7.53       -0.53     10.07 o
   0  10  11       54.68       52.81      8.17 o
   1  10  11      148.32      158.87      7.47 o
   2  10  11       20.41       20.05      5.03 o
   3  10  11       24.71       37.98      5.98 o
   4  10  11      109.88       96.72      7.21 o
   5  10  11        9.84        3.37      5.15 o
   6  10  11        0.82        4.94      5.06 o
   7  10  11        0.04        2.05      5.01 o
   8  10  11       32.72       37.14      5.78 o
   9  10  11        0.46       -5.36      5.98 o
  10  10  11      153.10      183.72     12.76 o
  11  10  11        2.37       -8.03      8.03 o
  12  10  11        1.68       -9.31      9.31 o
   1  11  11        3.66        8.41      5.01 o
   2  11  11       51.75       66.80      6.92 o
   3  11  11        0.37       -2.92      5.93 o
   4  11  11        0.03        1.42      6.03 o
   5  11  11        0.24        1.55      7.91 o
   6  11  11        9.11       14.23      6.36 o
   7  11  11       79.72      111.24      9.25 o
   8  11  11        2.09        4.28      6.11 o
   9  11  11       32.07       35.87     13.22 o
  10  11  11       29.94       20.42     10.87 o
  11  11  11        5.28        1.39     11.08 o
   0  12  11      118.59      112.67     21.61 o
   1  12  11      339.22      362.00     13.43 o
   2  12  11       96.43       83.96      8.19 o
   3  12  11      272.26      278.27     14.02 o
   4  12  11       20.20       24.19      6.93 o
   5  12  11      134.64      159.02      9.81 o
   6  12  11       12.10        6.50     12.20 o
   7  12  11      108.70      136.18     10.57 o
   8  12  11        2.82       15.34      7.29 o
   9  12  11       30.84       31.05     12.73 o
  10  12  11       58.56       97.66     19.79 o
   1  13  11        2.17        7.42      6.79 o
   2  13  11       46.95       36.38      7.96 o
   3  13  11       15.40       14.45      7.12 o
   4  13  11       27.27       33.51      7.59 o
   5  13  11        0.01       -4.50      7.03 o
   6  13  11       46.12       57.47      8.57 o
   7  13  11       88.71      104.02     10.68 o
   8  13  11       94.20      100.14     10.16 o
   9  13  11      113.00      128.00     19.92 o
   0  14  11        0.64       -0.67     10.09 o
   1  14  11      115.79      140.53     10.27 o
   2  14  11        2.09        3.64      8.30 o
   3  14  11      279.91      318.01     14.84 o
   4  14  11        4.44        3.01      7.47 o
   5  14  11       75.53       76.32      9.49 o
   6  14  11       67.09       76.39      9.33 o
   7  14  11        7.47        8.13      7.75 o
   1  15  11        0.23       -7.52      7.52 o
   2  15  11        9.19       -0.30      7.98 o
   3  15  11        3.65       -8.35      8.35 o
   4  15  11       14.65       21.89      9.53 o
   0   0  12     7804.98     7964.43    145.75 o
   1   0  12     1115.18     1210.80     18.04 o
   2   0  12      208.67      289.36      8.76 o
   3   0  12     1558.32     1378.43     19.87 o
   4   0  12     1446.63     1468.15     23.52 o
   5   0  12     9657.49     9306.47    107.01 o
   6   0  12      169.88      124.88      7.93 o
   7   0  12      425.30      372.93     13.32 o
   8   0  12        4.84       12.98      9.72 o
   9   0  12     1264.52     1278.42     27.02 o
  10   0  12      147.39      132.26      9.71 o
  11   0  12      553.72      581.84     26.05 o
  12   0  12       37.89       46.73     14.25 o
  13   0  12      300.04      254.88     24.73 o
  14   0  12      177.54      183.03     20.81 o
  15   0  12      207.92      194.76     22.01 o
  16   0  12       14.43       29.43     16.77 o
   1   1  12       75.23       76.39      3.38 o
   2   1  12        0.03       -1.99      2.02 o
   3   1  12      169.60      154.17      4.22 o
   4   1  12      229.33      241.43      5.20 o
   5   1  12        3.10       -0.26      2.27 o
   6   1  12     1035.02     1001.61     11.41 o
   7   1  12       23.45       24.14      2.91 o
   8   1  12      146.29      131.94      6.65 o
   9   1  12      344.34      301.06      8.99 o
  10   1  12       19.37       25.03      5.03 o
  11   1  12       74.41       69.53      6.81 o
  12   1  12       40.14       43.04     13.89 o
  13   1  12       10.38       -5.16      9.50 o
  14   1  12        2.41        8.19     10.28 o
  15   1  12       37.55       16.74     10.93 o
  16   1  12        0.59       16.20     11.55 o
   0   2  12       15.15       37.43      3.88 o
   1   2  12      388.69      459.17      7.24 o
   2   2  12      736.46      723.17      9.45 o
   3   2  12     1317.48     1369.42     14.84 o
   4   2  12      180.37      238.26      5.68 o
   5   2  12     2071.27     2064.97     19.60 o
   6   2  12      180.16      155.88      4.43 o
   7   2  12      981.89      982.94     11.85 o
   8   2  12       18.45       -1.24      4.82 o
   9   2  12       10.95        6.37      4.35 o
  10   2  12      239.36      230.10      8.91 o
  11   2  12        7.19       20.20      5.98 o
  12   2  12       22.85       19.59      9.47 o
  13   2  12        9.96       15.22      9.65 o
  14   2  12       75.49       88.54     12.91 o
  15   2  12        2.37        9.21      9.91 o
  16   2  12        2.07        6.30      9.50 o
   1   3  12      531.33      614.88      8.64 o
   2   3  12     1351.02     1403.24     15.20 o
   3   3  12      242.38      244.74      6.08 o
   4   3  12      151.71      138.65      4.44 o
   5   3  12      160.85      168.91      6.39 o
   6   3  12       26.32       23.40      3.20 o
   7   3  12      243.62      247.52      6.47 o
   8   3  12        0.29        7.22      4.16 o
   9   3  12       92.50       77.35      5.32 o
  10   3  12      110.90      113.75      6.85 o
  11   3  12      131.07      149.52      8.20 o
  12   3  12        7.37       11.55     23.73 o
  13   3  12       43.75       46.81     17.20 o
  14   3  12       29.99       22.69     10.86 o
  15   3  12        0.43       16.75     10.61 o
  16   3  12       17.81       15.43      7.82 o
   0   4  12        0.65        3.73      3.36 o
   1   4  12     1256.41     1231.49     13.94 o
   2   4  12        1.37        0.20      2.49 o
   3   4  12      249.51      218.12      5.40 o
   4   4  12        4.46       11.98      2.63 o
   5   4  12      686.57      682.24      9.22 o
   6   4  12      418.23      370.73      7.47 o
   7   4  12      414.20      424.64      8.04 o
   8   4  12       70.23       53.82      4.44 o
   9   4  12      474.64      500.97     11.67 o
  10   4  12        0.13       -4.27      4.27 o
  11   4  12      499.50      527.32     18.82 o
  12   4  12       80.73      115.88     15.54 o
  13   4  12      175.10      182.84     14.76 o
  14   4  12        0.06        5.51      9.72 o
  15   4  12      151.50      198.67     16.15 o
   1   5  12        7.52        8.31      2.99 o
   2   5  12        5.65        8.42      2.87 o
   3   5  12      551.65      555.06      8.42 o
   4   5  12       41.24       44.44      4.35 o
   5   5  12       19.52       26.18      3.96 o
   6   5  12      488.31      512.57      8.92 o
   7   5  12       34.48       39.67      4.17 o
   8   5  12      234.30      191.90      7.00 o
   9   5  12       11.53        6.96      4.23 o
  10   5  12       14.20        2.62      4.74 o
  11   5  12       27.49       26.08      8.10 o
  12   5  12      169.10      190.59     16.90 o
  13   5  12       26.35       34.99     10.96 o
  14   5  12        6.43        8.34     10.90 o
  15   5  12       96.34      100.76     13.71 o
   0   6  12     1748.96     1693.37     24.49 o
   1   6  12     3213.78     3128.40     29.98 o
   2   6  12      560.55      571.11     10.80 o
   3   6  12     1027.87     1023.59     12.54 o
   4   6  12      403.57      393.68     11.03 o
   5   6  12      202.47      190.08      6.54 o
   6   6  12      260.64      238.23      7.34 o
   7   6  12      297.90      286.96      8.79 o
   8   6  12       10.00       12.38      4.21 o
   9   6  12      230.53      199.67      8.41 o
  10   6  12       26.44       19.62      4.75 o
  11   6  12      236.47      255.61     19.92 o
  12   6  12        9.55        7.95     10.12 o
  13   6  12      331.66      340.14     19.40 o
  14   6  12        4.30        4.59     10.47 o
  15   6  12       26.35       46.75     12.05 o
   1   7  12       11.22       10.75      3.91 o
   2   7  12      711.97      667.84     10.74 o
   3   7  12      133.57      131.92      6.04 o
   4   7  12      207.55      188.95      6.94 o
   5   7  12        4.80       -3.64      3.64 o
   6   7  12        0.62        9.11      3.90 o
   7   7  12       56.30       52.79      5.07 o
   8   7  12       22.87       27.17      4.59 o
   9   7  12      271.15      279.09      9.53 o
  10   7  12        1.57       -5.88      7.60 o
  11   7  12      140.55      137.25     11.54 o
  12   7  12        2.10       10.05      9.60 o
  13   7  12        1.26        2.06      9.82 o
  14   7  12        3.08       -9.88      9.88 o
   0   8  12      580.04      614.88     15.11 o
   1   8  12        0.31       -1.76      4.26 o
   2   8  12       60.00       52.65      5.00 o
   3   8  12       65.55       63.22      7.78 o
   4   8  12       11.99        7.88      4.23 o
   5   8  12       20.59       39.59      4.81 o
   6   8  12      266.25      281.58      9.03 o
   7   8  12       13.30       23.49      4.91 o
   8   8  12       72.71       64.47      5.75 o
   9   8  12        7.33       32.55      5.25 o
  10   8  12      117.42       94.76     10.57 o
  11   8  12      127.02      133.16     11.71 o
  12   8  12       10.01       -1.89      9.97 o
  13   8  12      139.12      158.02     14.83 o
   1   9  12      138.02      109.17      9.32 o
   2   9  12       63.51       55.62      6.28 o
   3   9  12      147.02      137.55      6.47 o
   4   9  12       50.61       47.75      5.60 o
   5   9  12       49.89       68.86      5.75 o
   6   9  12        4.71       10.04      4.83 o
   7   9  12        0.41        3.49      6.32 o
   8   9  12       20.27       36.63      5.55 o
   9   9  12        0.75       -3.96      4.61 o
  10   9  12        4.16        6.64      7.90 o
  11   9  12        4.35       -9.42      9.42 o
  12   9  12       33.67       45.51     11.84 o
  13   9  12        3.20       -0.49     10.54 o
   0  10  12      104.50      113.00     10.94 o
   1  10  12       30.26       29.45      5.56 o
   2  10  12      233.63      235.10      8.88 o
   3  10  12      372.66      348.53     11.38 o
   4  10  12       87.32       84.51      6.99 o
   5  10  12      752.09      742.71     28.18 o
   6  10  12        9.40        2.97      5.40 o
   7  10  12      339.09      379.32     11.50 o
   8  10  12        7.11       18.56      6.00 o
   9  10  12      278.16      318.18     13.18 o
  10  10  12       14.80       -5.24      7.94 o
  11  10  12       31.53       41.29      9.80 o
  12  10  12       17.88       12.13     12.99 o
   1  11  12        1.16       -4.65      5.19 o
   2  11  12        1.30       -5.34      5.34 o
   3  11  12       17.19        7.30      5.98 o
   4  11  12       22.49       30.62      6.93 o
   5  11  12       89.56      106.38     11.31 o
   6  11  12        2.75        8.84      6.51 o
   7  11  12       77.32       80.09      7.99 o
   8  11  12       23.81       29.97      7.64 o
   9  11  12       13.29       -0.90      9.89 o
  10  11  12       39.92       41.29     12.16 o
  11  11  12       50.29       50.28     16.90 o
   0  12  12        0.35       -8.36      9.06 o
   1  12  12       79.15       68.32      8.18 o
   2  12  12       46.91       37.45      7.27 o
   3  12  12      133.76      126.75      9.56 o
   4  12  12      104.32      136.35      9.76 o
   5  12  12       78.97       90.78      8.92 o
   6  12  12        4.08       18.62      6.98 o
   7  12  12       26.03       28.15      7.91 o
   8  12  12        3.38        3.26      7.33 o
   9  12  12       10.41       17.13     11.06 o
  10  12  12       31.16       40.62     12.38 o
   1  13  12        1.60       -2.47      6.73 o
   2  13  12       79.39       69.92      8.89 o
   3  13  12       21.46       24.15      7.45 o
   4  13  12       69.04       76.42      9.06 o
   5  13  12      201.03      227.87     12.03 o
   6  13  12       59.91       54.24      8.70 o
   7  13  12       21.96       14.49      9.03 o
   8  13  12       67.09       60.31      9.64 o
   0  14  12       54.82       62.91     12.91 o
   1  14  12       24.76       29.20      8.04 o
   2  14  12        1.30       -4.81      8.71 o
   3  14  12        4.79        3.79      7.59 o
   4  14  12       25.73       28.58      8.16 o
   5  14  12       84.62      114.97     10.46 o
   6  14  12       43.77       72.64      9.33 o
   1  15  12       14.28       22.15     10.19 o
   2  15  12        8.71       14.80      8.45 o
   3  15  12        6.52       -7.57      7.57 o
   1   1  13        0.29        0.10      2.31 o
   2   1  13      273.15      264.78      5.62 o
   3   1  13        0.01        0.47      2.28 o
   4   1  13      794.23      820.45     10.06 o
   5   1  13       39.18       31.12      3.28 o
   6   1  13        2.38       -2.26      2.65 o
   7   1  13      369.62      337.91      8.38 o
   8   1  13     1726.19     1676.84     23.25 o
   9   1  13       19.11       19.49      5.02 o
  10   1  13      139.05      138.44      6.86 o
  11   1  13        8.13        6.51      5.87 o
  12   1  13        9.62       -3.27      8.66 o
  13   1  13       37.79       19.84     10.07 o
  14   1  13       60.34       70.76     12.70 o
  15   1  13       14.41       21.83     10.71 o
  16   1  13        6.01       32.07     12.16 o
   0   2  13     1058.00     1107.73     19.43 o
   1   2  13      538.07      478.68      7.57 o
   2   2  13      213.15      237.61      5.51 o
   3   2  13     2284.48     2157.20     21.65 o
   4   2  13      331.53      357.22      7.28 o
   5   2  13      155.08      155.84      4.67 o
   6   2  13      110.57      110.80      5.39 o
   7   2  13     1409.26     1430.71     18.88 o
   8   2  13        9.31       11.94      5.41 o
   9   2  13      682.49      697.66     13.38 o
  10   2  13       43.29       64.27      6.85 o
  11   2  13      475.93      459.41     12.09 o
  12   2  13        0.08        0.65      8.85 o
  13   2  13      339.67      360.07     19.43 o
  14   2  13        3.23       -0.65     14.52 o
  15   2  13      220.89      244.32     20.88 o
   1   3  13       22.68       18.27      2.79 o
   2   3  13      209.30      218.57      5.47 o
   3   3  13      111.86       94.39      4.35 o
   4   3  13      665.16      610.28      8.93 o
   5   3  13       34.17       29.16      3.06 o
   6   3  13        0.94       -2.25      3.11 o
   7   3  13      128.00       99.38      5.17 o
   8   3  13       79.59       89.63      5.76 o
   9   3  13       63.37       63.34      5.38 o
  10   3  13      104.84      121.52      7.03 o
  11   3  13      115.02      107.78      7.73 o
  12   3  13      123.22      122.16     13.41 o
  13   3  13       19.43       25.92     10.49 o
  14   3  13        2.03       -2.54      9.79 o
  15   3  13        2.91      -10.27     10.27 o
   0   4  13       22.03       25.36      3.99 o
   1   4  13      887.01      825.77     10.86 o
   2   4  13       69.44       76.05      3.72 o
   3   4  13      291.91      214.75      8.50 o
   4   4  13     1053.28     1025.05     12.54 o
   5   4  13      189.36      182.12      5.08 o
   6   4  13       37.79       50.47      4.82 o
   7   4  13     1001.80      882.94     13.73 o
   8   4  13        2.37       -3.84      3.84 o
   9   4  13      272.49      255.50      9.36 o
  10   4  13      109.86      104.80      6.54 o
  11   4  13      233.02      254.43     10.48 o
  12   4  13       31.88       41.57     10.41 o
  13   4  13       35.71       41.87     11.61 o
  14   4  13       43.00       45.90     11.73 o
  15   4  13        1.22        7.74     11.33 o
   1   5  13       34.09       25.36      3.32 o
   2   5  13      239.64      251.23      6.67 o
   3   5  13      254.55      244.36      6.90 o
   4   5  13       21.26        9.06      2.86 o
   5   5  13      135.95      151.18      6.04 o
   6   5  13        5.12       -0.90      3.53 o
   7   5  13        0.39       -3.47      3.47 o
   8   5  13       41.00       34.14      7.24 o
   9   5  13        0.08       -2.42      4.70 o
  10   5  13       15.02       15.40      6.12 o
  11   5  13       55.49       51.80      9.07 o
  12   5  13       35.74       18.11     10.16 o
  13   5  13       17.19       12.34     10.21 o
  14   5  13       31.02       43.46     20.38 o
  15   5  13        0.02       -6.87     17.47 o
   0   6  13      843.89      865.81     15.77 o
   1   6  13      210.53      191.74      6.11 o
   2   6  13      286.96      312.37      8.43 o
   3   6  13      173.40      162.53      6.25 o
   4   6  13      534.85      536.16     10.55 o
   5   6  13        2.50        0.24      3.74 o
   6   6  13       10.84        7.44      3.82 o
   7   6  13       15.01       13.44      4.29 o
   8   6  13       44.20       22.44      4.84 o
   9   6  13      252.32      236.65      8.78 o
  10   6  13       38.37       31.19      5.64 o
  11   6  13       92.70      114.66      7.37 o
  12   6  13       40.78       31.22     10.56 o
  13   6  13      153.94      162.57     15.53 o
  14   6  13       46.36       42.29     12.07 o
   1   7  13     2330.21     2222.23     24.67 o
   2   7  13     1447.82     1331.88     18.49 o
   3   7  13      141.75      141.02      6.32 o
   4   7  13        2.23       -3.86      3.86 o
   5   7  13        1.42       -2.50      3.83 o
   6   7  13      173.63      164.94      6.69 o
   7   7  13      316.90      305.74      9.22 o
   8   7  13       20.03       18.40      5.02 o
   9   7  13      118.40      118.39      7.50 o
  10   7  13       73.69       68.05      5.91 o
  11   7  13        4.75       -1.06      7.90 o
  12   7  13        0.16       -8.72      8.72 o
  13   7  13       41.49       68.12     14.05 o
  14   7  13       72.72       86.45     14.22 o
   0   8  13        0.94        2.05      7.69 o
   1   8  13      638.41      604.84     13.03 o
   2   8  13       12.46        5.59      4.30 o
   3   8  13      330.13      340.18      9.22 o
   4   8  13       43.50       52.88      5.94 o
   5   8  13      344.72      300.96      9.43 o
   6   8  13      111.72      124.06      6.98 o
   7   8  13      353.05      376.07     10.26 o
   8   8  13       77.52       71.92      6.73 o
   9   8  13      246.42      266.41     10.17 o
  10   8  13        0.02       -7.70      7.70 o
  11   8  13       67.05       35.90      9.31 o
  12   8  13        1.77       -5.47      9.75 o
  13   8  13       47.21       38.53     12.40 o
   1   9  13      217.29      201.35      8.19 o
   2   9  13        8.81        8.46      5.04 o
   3   9  13       22.60       10.38      5.02 o
   4   9  13       74.11       78.38      6.12 o
   5   9  13       84.75       94.41      6.53 o
   6   9  13        4.24        5.50      4.88 o
   7   9  13       11.24       13.21      5.51 o
   8   9  13      110.96      119.80      7.89 o
   9   9  13       71.80       81.64      7.98 o
  10   9  13        1.61      -11.05     11.05 o
  11   9  13        4.34        1.69      8.53 o
  12   9  13        1.64        0.14     10.22 o
   0  10  13        8.15        6.59      7.22 o
   1  10  13      285.79      270.34      9.85 o
   2  10  13        0.91       -4.75      4.75 o
   3  10  13        0.12       -5.17      5.17 o
   4  10  13       74.00       51.28      6.85 o
   5  10  13      148.83      142.15      8.48 o
   6  10  13       91.41      124.98      9.16 o
   7  10  13        9.91        5.34      6.44 o
   8  10  13       12.59       20.96      6.99 o
   9  10  13       23.11       20.20      8.38 o
  10  10  13        7.44       -0.86      8.52 o
  11  10  13       22.17       19.76     10.22 o
   1  11  13        4.09       -2.37      5.60 o
   2  11  13       68.08       69.88      7.05 o
   3  11  13       15.16        4.67      5.68 o
   4  11  13      106.61      113.41      8.06 o
   5  11  13        1.08        7.83      6.86 o
   6  11  13      236.14      228.17     11.54 o
   7  11  13       42.05       37.05      7.44 o
   8  11  13        1.53        7.93      7.00 o
   9  11  13        1.91        3.08     10.38 o
  10  11  13       17.32       24.32     11.62 o
   0  12  13      253.10      277.48     25.82 o
   1  12  13        0.51       -4.58      6.55 o
   2  12  13       11.99        4.65     11.00 o
   3  12  13        2.37        3.33      6.90 o
   4  12  13      162.11      159.18     10.45 o
   5  12  13      158.32      196.09     11.26 o
   6  12  13       14.58       20.63     10.13 o
   7  12  13      234.89      263.69     12.63 o
   8  12  13       26.13       14.06      8.12 o
   9  12  13       31.15       29.28     11.98 o
   1  13  13        2.12       -3.38      6.93 o
   2  13  13        0.46       -6.77      6.77 o
   3  13  13        0.59       -4.79      9.62 o
   4  13  13       12.89        8.29      7.62 o
   5  13  13        8.69        9.27      7.72 o
   6  13  13       21.87       33.28      8.39 o
   7  13  13       41.08       35.59      9.15 o
   8  13  13       56.35       57.87      9.72 o
   0  14  13        5.03       -1.86     11.93 o
   1  14  13       47.40       48.67      8.64 o
   2  14  13        8.67        6.12      7.56 o
   3  14  13        7.80        4.12      7.83 o
   4  14  13       68.43       65.54      9.34 o
   5  14  13        0.07       -7.82      7.82 o
   1  15  13        4.55       -7.75      7.77 o
   0   0  14       99.11       93.06     12.40 o
   1   0  14      563.36      448.94     11.34 o
   2   0  14        5.28        6.72      4.00 o
   3   0  14      102.52      117.66      5.69 o
   4   0  14       15.97        8.16      4.04 o
   5   0  14     4535.49     4446.73     54.71 o
   6   0  14     4869.40     4554.62     78.12 o
   7   0  14      999.30      927.60     27.38 o
   8   0  14     1137.83     1072.37     24.84 o
   9   0  14     2507.38     2383.25     43.79 o
  10   0  14      696.28      692.41     19.68 o
  11   0  14      275.83      301.87     28.27 o
  12   0  14        0.03      -11.34     11.34 o
  13   0  14       46.68       60.85     15.78 o
  14   0  14        3.05      -14.32     14.32 o
  15   0  14       32.35       36.86     15.98 o
   1   1  14      593.82      575.52      9.19 o
   2   1  14       64.03       61.67      3.40 o
   3   1  14      484.57      526.92      8.37 o
   4   1  14       20.82       29.81      3.02 o
   5   1  14      186.00      186.48      5.67 o
   6   1  14      190.30      203.12      6.38 o
   7   1  14       11.21       23.07      5.57 o
   8   1  14      833.07      821.54     15.43 o
   9   1  14       29.41       31.77      5.26 o
  10   1  14      140.24      144.60      7.69 o
  11   1  14        2.16        8.85      5.45 o
  12   1  14        6.76        3.28      6.78 o
  13   1  14       45.04       65.16     12.46 o
  14   1  14       86.53       69.85     16.61 o
  15   1  14       11.49       -0.89     14.02 o
   0   2  14      382.68      369.97     10.40 o
   1   2  14      358.92      336.10      7.67 o
   2   2  14       89.63      101.59      4.02 o
   3   2  14       53.84       36.12      3.29 o
   4   2  14        0.07       -0.06      2.56 o
   5   2  14      222.64      243.63      6.12 o
   6   2  14     2364.19     2182.90     26.04 o
   7   2  14       57.07       44.75      5.44 o
   8   2  14      144.93      111.26      6.51 o
   9   2  14      548.86      520.14     11.93 o
  10   2  14       54.60       64.70      6.32 o
  11   2  14      166.06      164.21      8.99 o
  12   2  14       19.83        8.02      7.11 o
  13   2  14       63.33       72.23     12.28 o
  14   2  14       11.67       -6.20     10.49 o
  15   2  14        3.10       21.16     11.63 o
   1   3  14       83.12       91.24      3.98 o
   2   3  14      169.08      161.12      4.97 o
   3   3  14     2523.74     2385.58     23.94 o
   4   3  14       22.60       15.30      3.03 o
   5   3  14      551.69      533.13      9.19 o
   6   3  14      115.84       97.13      6.04 o
   7   3  14      156.47      152.75      6.22 o
   8   3  14      217.24      199.35      7.74 o
   9   3  14       11.47        8.58      6.14 o
  10   3  14        2.43       -2.25      4.61 o
  11   3  14       26.13       20.61      5.73 o
  12   3  14      121.24      159.18     14.31 o
  13   3  14       27.94       33.76     11.78 o
  14   3  14       20.25       10.78     17.67 o
  15   3  14        2.94       -5.18     12.86 o
   0   4  14       41.10       37.58      5.12 o
   1   4  14      744.39      757.74     10.59 o
   2   4  14       31.30       24.33      3.26 o
   3   4  14      698.00      669.67     10.67 o
   4   4  14      263.61      243.47      6.54 o
   5   4  14      492.54      489.19      9.94 o
   6   4  14        6.87        2.98      3.73 o
   7   4  14      154.79      156.18      6.33 o
   8   4  14       95.68       83.37      6.16 o
   9   4  14      121.92      119.78      8.77 o
  10   4  14        0.21       -1.34      4.66 o
  11   4  14      307.03      295.62     11.61 o
  12   4  14       29.39       34.12     10.35 o
  13   4  14       77.76      108.90     14.18 o
  14   4  14       90.17       96.60     14.18 o
  15   4  14       44.03       44.59     12.72 o
   1   5  14       52.41       55.93      4.28 o
   2   5  14      348.82      365.41     11.78 o
   3   5  14      141.89      147.96      5.43 o
   4   5  14      678.89      649.13     11.74 o
   5   5  14      204.00      161.54      6.32 o
   6   5  14      101.23       80.49      5.16 o
   7   5  14      548.76      503.70     10.60 o
   8   5  14       39.05       27.51      5.24 o
   9   5  14        0.10       -4.57      4.57 o
  10   5  14       47.72       46.36      5.72 o
  11   5  14       12.68       12.55      5.71 o
  12   5  14      203.03      257.25     20.88 o
  13   5  14        3.04        6.35     11.04 o
  14   5  14       23.67       33.03     12.51 o
   0   6  14      129.41      116.73      7.29 o
   1   6  14      753.59      699.84     11.21 o
   2   6  14       28.42       35.54      4.68 o
   3   6  14     1199.18     1136.60     16.74 o
   4   6  14      284.92      281.48      8.18 o
   5   6  14      271.92      237.54      7.58 o
   6   6  14       43.51       41.04      4.70 o
   7   6  14       72.63       63.25      5.56 o
   8   6  14       36.29       14.09      5.05 o
   9   6  14      205.87      181.94      8.27 o
  10   6  14        8.74       -4.81      5.09 o
  11   6  14      153.90      216.31      9.41 o
  12   6  14        2.22       -3.02     10.11 o
  13   6  14       25.07       25.93     12.86 o
  14   6  14        0.01       10.18     27.64 o
   1   7  14        6.08       -3.98      3.98 o
   2   7  14        3.13        4.71      4.36 o
   3   7  14        0.01       -4.27      4.27 o
   4   7  14       17.42       12.80      4.55 o
   5   7  14       20.20       22.38      5.16 o
   6   7  14      101.01      107.93      6.44 o
   7   7  14        1.66       -2.94      4.47 o
   8   7  14       17.72       12.12      5.24 o
   9   7  14        2.69       -0.85      5.73 o
  10   7  14       14.91        4.36      5.17 o
  11   7  14        0.35       -7.80      7.80 o
  12   7  14        0.23        4.28     10.45 o
  13   7  14        0.97        6.25     13.13 o
   0   8  14     1127.84     1133.14     26.65 o
   1   8  14      176.77      122.22      7.01 o
   2   8  14      366.09      344.81     10.30 o
   3   8  14        7.84        8.03      4.44 o
   4   8  14       79.62       66.86      5.47 o
   5   8  14       51.28       61.33      5.85 o
   6   8  14       20.88        6.64      4.82 o
   7   8  14      113.70      118.21      6.84 o
   8   8  14      128.22      144.71      7.86 o
   9   8  14       67.57       87.09      7.09 o
  10   8  14        2.43       -0.45      8.16 o
  11   8  14       36.44       45.30     10.07 o
  12   8  14        0.58       -9.27      9.98 o
  13   8  14        0.00        7.78     11.01 o
   1   9  14      197.80      178.34      8.25 o
   2   9  14        8.16        9.46      5.16 o
   3   9  14       37.92       37.07      5.76 o
   4   9  14        2.93        1.59      5.42 o
   5   9  14        6.12        3.37      5.29 o
   6   9  14       22.02       26.32      5.64 o
   7   9  14       25.48       10.43      5.32 o
   8   9  14      134.57      116.96      8.31 o
   9   9  14       20.79        0.09      8.19 o
  10   9  14        9.71       -3.09      9.24 o
  11   9  14       10.61        6.23      9.32 o
  12   9  14       11.04        8.64     10.79 o
   0  10  14       42.27       33.07      8.32 o
   1  10  14      191.19      204.04      8.66 o
   2  10  14       84.02       85.22      6.94 o
   3  10  14      170.74      170.24     12.87 o
   4  10  14      566.11      547.25     14.52 o
   5  10  14      101.88      116.46      8.08 o
   6  10  14       28.70       28.78      6.50 o
   7  10  14       41.65       25.96      7.10 o
   8  10  14      109.99      116.62     10.82 o
   9  10  14       77.43       71.76      7.96 o
  10  10  14        0.01        1.76     10.75 o
  11  10  14       95.09       94.10     36.26 o
   1  11  14       15.53       11.28      5.88 o
   2  11  14       56.24       61.93      7.31 o
   3  11  14        7.65       12.32      7.70 o
   4  11  14       24.39       36.03      6.88 o
   5  11  14       22.86       44.36      8.07 o
   6  11  14       82.34      101.10      9.24 o
   7  11  14        6.95       19.19     11.38 o
   8  11  14       34.35       49.51      8.19 o
   9  11  14        3.66       -1.12     10.51 o
  10  11  14        0.25      -10.03     10.03 o
   0  12  14        8.20       -2.66      9.63 o
   1  12  14        0.15       -7.83      7.83 o
   2  12  14       21.69       21.77      6.83 o
   3  12  14       26.50       28.92      8.08 o
   4  12  14      159.81      171.92     11.05 o
   5  12  14       20.41       33.53      7.95 o
   6  12  14       44.55       74.04      9.19 o
   7  12  14        7.87        5.78      8.19 o
   8  12  14        3.85       12.21      7.89 o
   9  12  14       16.06       -6.78     12.86 o
   1  13  14       17.88       11.31      7.87 o
   2  13  14        8.96       -3.42      7.25 o
   3  13  14       52.73       84.85      9.66 o
   4  13  14       10.46       20.34      8.32 o
   5  13  14        1.83       -7.29      7.29 o
   6  13  14       10.16        9.88      8.06 o
   7  13  14        1.13        0.87     10.64 o
   0  14  14       22.81        1.99     21.64 o
   1  14  14       17.20       26.07      8.45 o
   2  14  14       24.77       34.12     14.72 o
   3  14  14       10.95       -7.74      9.73 o
   4  14  14        0.01       -7.86      7.86 o
   1   1  15      405.51      378.50      7.76 o
   2   1  15       47.48       51.11      3.95 o
   3   1  15     1422.27     1448.38     16.43 o
   4   1  15       38.37       53.88      5.70 o
   5   1  15      570.87      549.58      9.81 o
   6   1  15     1601.19     1505.19     19.94 o
   7   1  15        0.18       -3.62      4.55 o
   8   1  15       96.39       78.88      6.10 o
   9   1  15       76.95       59.02      5.77 o
  10   1  15        6.61       -2.19      6.46 o
  11   1  15       20.72        7.02      5.60 o
  12   1  15        0.25       -5.91      5.91 o
  13   1  15        2.54       -2.24     10.24 o
  14   1  15        0.06       -5.64     10.38 o
  15   1  15        7.35       12.43     11.50 o
   0   2  15      477.13      528.17     12.91 o
   1   2  15      682.59      637.75     10.30 o
   2   2  15      385.32      397.64      7.52 o
   3   2  15      793.40      710.27     10.37 o
   4   2  15      994.64      950.91     13.24 o
   5   2  15     1842.37     1720.73     21.95 o
   6   2  15       84.36       91.52      5.80 o
   7   2  15     1854.33     1780.65     24.92 o
   8   2  15      106.34       92.90      6.29 o
   9   2  15      140.50      157.38      7.38 o
  10   2  15       28.48       18.29      6.73 o
  11   2  15       60.44       54.33      7.08 o
  12   2  15       16.62       17.35      7.50 o
  13   2  15       38.22       40.60     11.19 o
  14   2  15       31.99       26.19     11.62 o
  15   2  15       79.26      107.70     15.05 o
   1   3  15        2.91       -2.83      2.83 o
   2   3  15       22.44       27.36      3.36 o
   3   3  15      147.81      171.16      5.81 o
   4   3  15      239.18      203.34      7.02 o
   5   3  15       66.51       50.22      4.85 o
   6   3  15      506.10      454.45     10.00 o
   7   3  15       42.80       44.23      6.50 o
   8   3  15      149.89      149.07      7.19 o
   9   3  15        2.58       -4.74      4.74 o
  10   3  15      270.16      240.32      9.59 o
  11   3  15        5.99       19.59      7.54 o
  12   3  15      322.58      321.18     14.04 o
  13   3  15       25.62       22.98     11.67 o
  14   3  15       14.19       17.63     11.62 o
   0   4  15      228.16      227.48      9.47 o
   1   4  15      877.00      783.98     12.80 o
   2   4  15      117.85       93.94      4.71 o
   3   4  15      833.48      746.40     12.60 o
   4   4  15      488.05      448.91      9.77 o
   5   4  15        0.10       -3.82      3.82 o
   6   4  15       31.36       30.47      4.49 o
   7   4  15      202.47      199.02      7.86 o
   8   4  15        3.56       -1.72      4.46 o
   9   4  15       56.97       61.84      6.20 o
  10   4  15        0.67       -2.74      5.00 o
  11   4  15      297.36      297.66     10.64 o
  12   4  15        3.32        0.80      7.03 o
  13   4  15      111.84      115.71     13.93 o
  14   4  15       37.33       28.30     12.26 o
   1   5  15       37.17       35.01      4.14 o
   2   5  15      183.62      180.68      6.21 o
   3   5  15        6.46       -1.39      4.09 o
   4   5  15        7.42       -1.13      3.88 o
   5   5  15      169.97      142.17      6.58 o
   6   5  15       90.88       75.91      5.33 o
   7   5  15        0.19       -4.09      4.39 o
   8   5  15       39.46       25.77      5.36 o
   9   5  15        4.85       -6.37      6.37 o
  10   5  15       76.11       75.30      6.65 o
  11   5  15        3.54       -0.11      5.74 o
  12   5  15       14.96       14.91      6.92 o
  13   5  15        1.88        3.92     10.46 o
  14   5  15      140.04      173.51     16.43 o
   0   6  15      716.40      701.65     16.25 o
   1   6  15      262.92      236.95      8.05 o
   2   6  15      326.86      292.39     10.81 o
   3   6  15      178.47      207.96      7.85 o
   4   6  15       51.98       48.67      5.06 o
   5   6  15      129.19      128.47      6.22 o
   6   6  15        9.72       13.84      4.45 o
   7   6  15      200.92      180.73      8.31 o
   8   6  15       19.88       18.92      6.20 o
   9   6  15       75.59       83.97      6.76 o
  10   6  15       70.03       68.95      6.67 o
  11   6  15       66.45       94.30      9.24 o
  12   6  15        4.93      -13.42     13.42 o
  13   6  15       12.56        8.40     11.57 o
   1   7  15       26.97       22.35      5.41 o
   2   7  15      247.71      246.26      8.38 o
   3   7  15       12.97       16.67      4.58 o
   4   7  15      612.37      604.14     12.15 o
   5   7  15       64.34       58.31      5.46 o
   6   7  15      157.95      146.43      7.25 o
   7   7  15        0.81        2.01      5.21 o
   8   7  15        5.07       -1.62      5.20 o
   9   7  15        3.32       -4.22      5.09 o
  10   7  15       98.68      112.48     12.78 o
  11   7  15        0.02       -5.95      8.56 o
  12   7  15        0.71       -9.92      9.92 o
  13   7  15       29.89       28.89     12.34 o
   0   8  15      150.68      183.74     11.39 o
   1   8  15      720.24      684.61     14.36 o
   2   8  15       41.12       40.11      5.65 o
   3   8  15      393.19      396.99     10.96 o
   4   8  15      320.30      328.36      9.61 o
   5   8  15      240.18      222.98      9.13 o
   6   8  15      459.37      446.90     11.79 o
   7   8  15      224.42      240.84     10.11 o
   8   8  15       16.13       22.85      5.87 o
   9   8  15       99.67      111.20      8.01 o
  10   8  15        3.11        1.39     10.33 o
  11   8  15       21.11       14.97     10.57 o
  12   8  15       14.99       11.23     12.26 o
   1   9  15      197.47      215.63      9.01 o
   2   9  15      514.98      507.17     14.02 o
   3   9  15       11.12       11.23      5.47 o
   4   9  15       36.03       36.22      9.32 o
   5   9  15       74.85       75.83      7.87 o
   6   9  15      321.66      383.18     12.68 o
   7   9  15      142.34      149.99      9.52 o
   8   9  15      302.44      323.58     12.46 o
   9   9  15        3.63        3.14      8.84 o
  10   9  15        0.81       -5.24      8.93 o
  11   9  15       41.71       49.96     10.87 o
   0  10  15      252.31      236.86     13.53 o
   1  10  15       30.17       42.55      6.39 o
   2  10  15      383.39      417.27     13.05 o
   3  10  15        6.69       -3.48      7.65 o
   4  10  15       14.09       23.47      6.52 o
   5  10  15      119.31      141.73      9.14 o
   6  10  15        0.80       -1.86      6.17 o
   7  10  15        1.00        2.80      7.69 o
   8  10  15       20.91       48.68     13.71 o
   9  10  15        1.07       -3.95      6.50 o
  10  10  15       10.75       -9.85     11.06 o
   1  11  15        1.45       -3.02      6.06 o
   2  11  15       35.59       20.45      6.84 o
   3  11  15        2.63        5.32      7.96 o
   4  11  15        5.48        9.09      8.72 o
   5  11  15        0.32       -2.37      6.41 o
   6  11  15       41.14       34.71      7.74 o
   7  11  15       12.81        9.34     10.06 o
   8  11  15        1.03       -7.99      7.99 o
   9  11  15        2.25        2.39     10.52 o
   0  12  15      350.94      323.44     20.17 o
   1  12  15       64.56       77.55      9.03 o
   2  12  15       13.40        1.79      8.14 o
   3  12  15      183.75      177.76     10.20 o
   4  12  15      101.21      111.73      9.98 o
   5  12  15       70.95       61.63      8.89 o
   6  12  15      118.32      123.79     10.46 o
   7  12  15       66.44       66.18     10.19 o
   8  12  15        7.79       -1.68      7.91 o
   1  13  15        1.05       -4.24      7.25 o
   2  13  15        7.24       -5.30      7.62 o
   3  13  15        3.47        3.88      7.65 o
   4  13  15       19.97       36.05      9.02 o
   5  13  15       61.68       76.96      9.77 o
   6  13  15        1.24       -8.69      8.69 o
   0  14  15       34.94       40.43     12.58 o
   1  14  15       49.60       56.07      9.60 o
   2  14  15       36.39       43.24      9.47 o
   3  14  15        1.64       -8.19      8.19 o
   0   0  16     2258.41     2185.80     53.33 o
   1   0  16      842.03      775.65     17.06 o
   2   0  16     1031.73      895.31     18.42 o
   3   0  16     7008.77     6633.73     89.07 o
   4   0  16        7.57        3.44      5.38 o
   5   0  16     1540.48     1550.58     26.81 o
   6   0  16       16.76       -0.76     11.16 o
   7   0  16       20.31       11.12      6.99 o
   8   0  16       53.15       58.88      8.18 o
   9   0  16      126.29      103.71      9.34 o
  10   0  16       99.02       97.24     10.70 o
  11   0  16       18.33       10.80      8.57 o
  12   0  16        1.01       -2.76      8.49 o
  13   0  16      246.19      235.46     24.20 o
  14   0  16       57.94       72.19     18.43 o
   1   1  16      210.87      243.78      7.01 o
   2   1  16      115.74      128.90      5.44 o
   3   1  16      323.76      290.68      8.86 o
   4   1  16      176.06      188.82      6.32 o
   5   1  16       31.59       35.46      4.67 o
   6   1  16        4.13        3.35      4.64 o
   7   1  16      497.86      447.68     11.27 o
   8   1  16      252.47      218.30      8.34 o
   9   1  16       35.54       31.25      5.41 o
  10   1  16       73.26       83.64      6.87 o
  11   1  16       17.67       16.01      6.28 o
  12   1  16       38.99       34.98      7.02 o
  13   1  16        4.42       14.57     11.04 o
  14   1  16       41.71       31.65     12.80 o
   0   2  16      121.70      133.82      9.42 o
   1   2  16      488.90      442.79     10.89 o
   2   2  16       87.17       88.40      7.93 o
   3   2  16        4.51        5.36      3.56 o
   4   2  16        9.46       10.73      4.23 o
   5   2  16      496.97      496.08     10.46 o
   6   2  16      377.02      355.10     10.23 o
   7   2  16      122.29      108.35      6.55 o
   8   2  16        9.57       -4.65      4.65 o
   9   2  16        0.38       -2.71      4.51 o
  10   2  16       54.74       46.93      6.35 o
  11   2  16       12.34       13.39      6.16 o
  12   2  16        7.99        2.70      6.29 o
  13   2  16        2.42      -10.72     10.72 o
  14   2  16       46.71       45.32     12.80 o
   1   3  16        5.87       -3.34      3.34 o
   2   3  16       41.96       29.70      4.07 o
   3   3  16        2.20       -2.48      3.50 o
   4   3  16       41.18       37.16      4.73 o
   5   3  16       48.12       44.61      5.06 o
   6   3  16      951.33      916.34     16.30 o
   7   3  16      269.10      233.58      8.64 o
   8   3  16        2.31       -3.03      4.54 o
   9   3  16        1.80        7.83      5.15 o
  10   3  16       24.32       21.59      5.83 o
  11   3  16       11.45        4.84      6.18 o
  12   3  16      201.02      236.35     13.16 o
  13   3  16       70.80       74.32     13.31 o
  14   3  16        1.99       -0.66     11.35 o
   0   4  16      273.30      233.02     10.15 o
   1   4  16     1211.02     1183.17     15.79 o
   2   4  16      500.43      471.34      9.36 o
   3   4  16      292.17      299.22      8.58 o
   4   4  16      182.48      178.00      6.93 o
   5   4  16      750.32      707.12     12.77 o
   6   4  16       80.21       97.26      5.83 o
   7   4  16      389.83      380.67     10.53 o
   8   4  16       30.28       23.80      5.64 o
   9   4  16      163.61      165.20      8.30 o
  10   4  16       19.73       10.65      5.62 o
  11   4  16       31.33       26.90      6.71 o
  12   4  16        0.03       -7.06      7.06 o
  13   4  16       50.27       50.76     13.41 o
  14   4  16       15.32        4.94     11.30 o
   1   5  16      246.56      247.09      8.52 o
   2   5  16      730.20      668.54     12.97 o
   3   5  16      486.59      437.03     10.07 o
   4   5  16     1023.11      924.03     15.09 o
   5   5  16      456.41      420.86     11.50 o
   6   5  16       62.01       59.87      5.25 o
   7   5  16       53.54       58.88      5.91 o
   8   5  16      175.88      186.14      8.78 o
   9   5  16        0.42        1.58      5.30 o
  10   5  16      161.30      156.24      8.74 o
  11   5  16       97.51      109.05      7.88 o
  12   5  16       81.51      106.77      9.42 o
  13   5  16       17.14       23.51     11.28 o
   0   6  16        6.11       -2.33      6.78 o
   1   6  16      352.05      342.49     12.06 o
   2   6  16        7.81        1.48      4.30 o
   3   6  16      786.79      748.28     15.67 o
   4   6  16        2.69        9.89      4.60 o
   5   6  16      258.52      254.01      8.53 o
   6   6  16        0.98       -2.27      4.32 o
   7   6  16      198.22      188.27      8.81 o
   8   6  16      118.98      109.91      8.24 o
   9   6  16      379.16      383.91     13.24 o
  10   6  16        1.40        2.47      5.49 o
  11   6  16      238.37      271.13     11.66 o
  12   6  16       47.38       58.55     12.70 o
  13   6  16        6.41       29.66     12.30 o
   1   7  16        2.68        0.46      5.09 o
   2   7  16       63.05       48.28      6.32 o
   3   7  16        5.71        2.46      4.52 o
   4   7  16       18.12        6.92      4.54 o
   5   7  16        0.04       -0.77      4.46 o
   6   7  16      116.13       97.78      6.82 o
   7   7  16       87.18      102.98     10.54 o
   8   7  16       89.64      112.77      7.95 o
   9   7  16       91.92       85.13      7.34 o
  10   7  16       63.17      112.80      8.40 o
  11   7  16        0.09       -3.49     11.22 o
  12   7  16       29.53       27.50     12.39 o
   0   8  16     1127.80     1202.34     28.57 o
   1   8  16      371.15      419.58     11.81 o
   2   8  16      481.51      456.80     13.28 o
   3   8  16      307.28      268.25     12.97 o
   4   8  16       11.24        7.29      5.45 o
   5   8  16      123.38      121.34      8.04 o
   6   8  16       58.58       50.88      6.30 o
   7   8  16       69.23       75.29      7.37 o
   8   8  16        9.15        8.71      5.95 o
   9   8  16      143.41      163.20      9.11 o
  10   8  16        4.31        3.59     10.99 o
  11   8  16       32.12       20.45     12.79 o
  12   8  16       98.22      151.56     16.67 o
   1   9  16        6.14       10.63      5.55 o
   2   9  16       18.94       33.86      6.09 o
   3   9  16        2.28       12.20      6.23 o
   4   9  16       16.49       19.82      6.40 o
   5   9  16       47.85       57.55      7.20 o
   6   9  16       42.79       66.89      7.40 o
   7   9  16       21.51       24.35      7.17 o
   8   9  16       22.66       25.78      7.25 o
   9   9  16        0.06       -6.10      6.81 o
  10   9  16       36.58       33.28     12.50 o
  11   9  16        0.47       15.99     12.07 o
   0  10  16        1.90        6.11      7.82 o
   1  10  16      214.10      236.37      9.90 o
   2  10  16      193.32      201.86     10.14 o
   3  10  16      125.71      140.44      9.09 o
   4  10  16      122.54      132.40      9.06 o
   5  10  16      861.95      900.61     19.70 o
   6  10  16       58.42       75.40      9.21 o
   7  10  16      401.24      414.74     16.15 o
   8  10  16       12.82       19.01      8.34 o
   9  10  16        0.94       -1.83      7.12 o
  10  10  16       24.35       21.56     18.99 o
   1  11  16        0.45        0.25      6.57 o
   2  11  16        0.15       -4.25      6.55 o
   3  11  16       49.21       65.45      7.92 o
   4  11  16       93.75      106.07      9.99 o
   5  11  16        3.79        2.05      6.85 o
   6  11  16       10.64       24.02     10.88 o
   7  11  16       81.70       92.02     10.76 o
   8  11  16       18.31       10.08      8.69 o
   9  11  16       22.05        5.35     11.67 o
   0  12  16       31.25       17.96     11.55 o
   1  12  16       32.61       37.21      8.65 o
   2  12  16        0.07        2.71      7.63 o
   3  12  16       62.60       90.87      9.19 o
   4  12  16       68.38       72.86      8.87 o
   5  12  16        0.05        1.76      7.93 o
   6  12  16        0.29        9.67      8.86 o
   7  12  16        3.47        6.31      8.63 o
   1  13  16       30.12       34.42      8.84 o
   2  13  16       87.27      119.24     12.73 o
   3  13  16       23.56       33.40      8.80 o
   4  13  16        1.23        3.24      8.25 o
   5  13  16        2.32       17.19      8.46 o
   1   1  17       51.48       62.60      4.82 o
   2   1  17        1.37        0.30      3.74 o
   3   1  17       54.12       66.86      4.78 o
   4   1  17      285.24      294.34      9.12 o
   5   1  17      469.26      470.66     11.57 o
   6   1  17       99.99      101.88      6.73 o
   7   1  17       10.05       11.06      4.73 o
   8   1  17      259.78      262.16      9.47 o
   9   1  17        8.83        5.14      4.99 o
  10   1  17        0.01       -1.73      5.31 o
  11   1  17       33.71       27.78     10.38 o
  12   1  17        5.64        1.40      6.48 o
  13   1  17        9.86       -3.04     10.38 o
  14   1  17        1.49      -10.17     10.17 o
   0   2  17     1012.04      984.56     21.13 o
   1   2  17     1128.80     1086.29     15.08 o
   2   2  17      279.38      221.40      7.09 o
   3   2  17     2005.87     1896.60     22.34 o
   4   2  17       35.83       27.87      4.76 o
   5   2  17      962.63      933.43     22.20 o
   6   2  17      318.53      291.85      9.66 o
   7   2  17      198.02      206.81      8.36 o
   8   2  17        0.94       -4.65      4.65 o
   9   2  17        0.96       -0.55      5.09 o
  10   2  17        3.46        8.03      5.60 o
  11   2  17       26.28       34.18      7.26 o
  12   2  17        3.14        1.10      6.49 o
  13   2  17       26.87       22.69     11.77 o
  14   2  17       17.46       -2.94     11.08 o
   1   3  17       87.52       89.76      5.07 o
   2   3  17       26.44       27.36      4.46 o
   3   3  17      353.30      328.70      9.04 o
   4   3  17       85.84       77.50      5.51 o
   5   3  17        2.87        7.08      4.45 o
   6   3  17      233.53      247.45      9.27 o
   7   3  17       36.71       32.83      5.37 o
   8   3  17       55.27       39.13      5.73 o
   9   3  17      173.22      170.45      8.72 o
  10   3  17       91.01       92.11      7.60 o
  11   3  17       30.69       31.43      8.68 o
  12   3  17       50.69       40.27      7.64 o
  13   3  17       11.68       -2.65     22.74 o
   0   4  17      251.74      249.34     10.85 o
   1   4  17     1545.43     1459.94     18.63 o
   2   4  17      215.05      217.34      7.72 o
   3   4  17        7.63        9.73      4.50 o
   4   4  17      194.91      190.01      7.25 o
   5   4  17       14.38        9.42      4.37 o
   6   4  17       25.82       23.39      5.37 o
   7   4  17      100.39      109.50      6.92 o
   8   4  17       43.59       45.62      6.30 o
   9   4  17      557.54      526.00     18.83 o
  10   4  17       22.07       18.82      6.15 o
  11   4  17       61.03       54.50      7.79 o
  12   4  17        3.50       -7.05      7.56 o
  13   4  17        0.30        3.48     11.62 o
   1   5  17       55.20       46.97      5.12 o
   2   5  17        6.01       -1.90      4.19 o
   3   5  17       56.67       55.83      5.46 o
   4   5  17        6.43        2.08      4.43 o
   5   5  17       41.85       43.83      5.05 o
   6   5  17       33.88       47.87      7.12 o
   7   5  17        1.58       13.90      5.57 o
   8   5  17       21.07       25.16      6.59 o
   9   5  17        2.01        1.31      5.71 o
  10   5  17       23.91       32.91      6.48 o
  11   5  17      137.72      155.51      9.93 o
  12   5  17        0.09       -7.17      7.17 o
  13   5  17       69.89       65.60     19.89 o
   0   6  17      673.86      640.63     19.66 o
   1   6  17     1348.86     1278.35     26.93 o
   2   6  17       69.23       87.36      6.76 o
   3   6  17      125.67      140.17      6.77 o
   4   6  17        5.11        8.19      4.68 o
   5   6  17        4.07        2.09      5.24 o
   6   6  17       27.04       21.46      5.91 o
   7   6  17       26.27       38.75      7.35 o
   8   6  17       40.74       41.51      6.70 o
   9   6  17      133.53      147.77      8.67 o
  10   6  17       61.69       70.07      7.32 o
  11   6  17       26.43       40.05      7.52 o
  12   6  17        0.07       -0.83     22.80 o
   1   7  17      139.61      125.78      7.43 o
   2   7  17      166.88      201.52      8.60 o
   3   7  17      444.54      433.18     11.79 o
   4   7  17       25.37       12.78      5.75 o
   5   7  17       22.39       24.82      5.17 o
   6   7  17        8.49        8.58      5.93 o
   7   7  17        0.03       -1.10      5.76 o
   8   7  17        9.60       10.07      5.98 o
   9   7  17       17.47        9.21      6.14 o
  10   7  17        2.67        4.55      6.08 o
  11   7  17       56.95       72.33     11.50 o
  12   7  17       12.40       10.54     11.48 o
   0   8  17      271.98      267.86     16.43 o
   1   8  17      319.32      336.49     11.15 o
   2   8  17       30.76       29.60      6.12 o
   3   8  17      309.77      276.52     10.40 o
   4   8  17        3.57       -5.64      5.64 o
   5   8  17      273.78      287.48     11.29 o
   6   8  17        0.40       -7.18     11.58 o
   7   8  17      272.79      301.26     12.97 o
   8   8  17       37.17       45.17      7.94 o
   9   8  17      168.13      190.10      9.48 o
  10   8  17       11.48       12.11      7.00 o
  11   8  17      112.04      109.29     12.91 o
   1   9  17        4.55       11.13      5.75 o
   2   9  17        2.35       -1.40      5.58 o
   3   9  17       20.87       23.16      6.82 o
   4   9  17      101.71       96.79      8.29 o
   5   9  17        8.50       -3.21      6.23 o
   6   9  17       12.01       20.60      9.83 o
   7   9  17       39.81       33.99     13.28 o
   8   9  17        6.83        4.27      6.77 o
   9   9  17      208.73      226.94     13.06 o
  10   9  17        0.22        9.72     22.64 o
   0  10  17       22.37       43.46      9.65 o
   1  10  17      162.42      184.56      9.27 o
   2  10  17      116.95      143.43      9.39 o
   3  10  17        8.52        2.66      6.48 o
   4  10  17        1.51        5.21      6.79 o
   5  10  17        0.03       11.12      6.99 o
   6  10  17       45.72       41.83      8.60 o
   7  10  17       32.52       11.46      7.73 o
   8  10  17        0.02        7.48      7.93 o
   9  10  17       49.09       38.94      8.92 o
   1  11  17       27.04       49.97      7.96 o
   2  11  17        7.95       13.94      7.02 o
   3  11  17       98.70      137.16     11.00 o
   4  11  17        7.36       23.32      7.50 o
   5  11  17      119.87      135.56      9.70 o
   6  11  17       80.66      101.38     10.11 o
   7  11  17       19.43       21.97      9.05 o
   8  11  17        7.57        6.91     10.35 o
   0  12  17       14.41       20.95     11.97 o
   1  12  17        0.82       12.02      8.27 o
   2  12  17        0.10       15.01      8.23 o
   3  12  17      520.89      585.68     17.28 o
   4  12  17      133.13      186.00     11.06 o
   5  12  17      232.36      254.55     13.23 o
   6  12  17       40.05       58.06     10.56 o
   1  13  17        6.00       13.59      8.51 o
   2  13  17        0.26       -1.29      8.52 o
   3  13  17       19.79       24.90     12.30 o
   0   0  18     3471.58     3307.35     69.62 o
   1   0  18      763.46      878.63     19.19 o
   2   0  18       20.45        3.64      5.56 o
   3   0  18      701.62      672.83     26.88 o
   4   0  18      820.93      915.16     23.43 o
   5   0  18      397.56      351.90     15.16 o
   6   0  18       24.83       18.59      7.11 o
   7   0  18      235.21      218.18     12.25 o
   8   0  18      233.70      193.11     14.25 o
   9   0  18        3.19       -6.83      6.83 o
  10   0  18       62.44       69.64     11.23 o
  11   0  18        9.47       -1.60      8.67 o
  12   0  18        2.19       -8.95      8.95 o
  13   0  18       72.13       65.72     12.89 o
   1   1  18        6.95        1.29      4.00 o
   2   1  18      212.47      207.81      6.98 o
   3   1  18        0.01       -3.88      3.88 o
   4   1  18        0.92        4.14      4.86 o
   5   1  18        0.16       -1.87      4.76 o
   6   1  18        9.42        2.86      4.81 o
   7   1  18       43.79       46.18      5.79 o
   8   1  18       84.99       90.38      6.69 o
   9   1  18       89.08       91.85      7.01 o
  10   1  18       22.79       22.62      6.96 o
  11   1  18       17.46        7.93      6.48 o
  12   1  18        4.27       -6.11      9.97 o
  13   1  18        0.24       -6.37      8.33 o
   0   2  18        8.83       17.67      5.92 o
   1   2  18     1075.23      988.43     14.49 o
   2   2  18       86.34       77.22      5.15 o
   3   2  18       56.05       67.04      5.39 o
   4   2  18       40.99       45.27      5.03 o
   5   2  18      248.67      241.75      9.04 o
   6   2  18       48.67       54.47      5.94 o
   7   2  18       43.20       50.94      5.95 o
   8   2  18       12.34       13.00      5.31 o
   9   2  18       38.06       28.29      6.46 o
  10   2  18        2.33        0.22      5.81 o
  11   2  18       36.98       29.63      7.15 o
  12   2  18       75.56       72.54      8.51 o
  13   2  18        6.45        7.31      8.27 o
   1   3  18      422.95      412.73      9.23 o
   2   3  18       75.92       64.42      5.48 o
   3   3  18        0.23       -4.18      4.18 o
   4   3  18      124.00      126.05      6.47 o
   5   3  18        4.30       -1.82      4.73 o
   6   3  18       55.27       60.24      6.20 o
   7   3  18      163.53      130.50      7.37 o
   8   3  18       99.67      130.83      8.39 o
   9   3  18       59.72       72.14      7.27 o
  10   3  18      137.60      153.32      8.87 o
  11   3  18      132.37      110.78      9.06 o
  12   3  18        0.32        2.92      6.90 o
  13   3  18       58.52       57.53      9.82 o
   0   4  18       14.15       -1.83      7.40 o
   1   4  18      916.51      895.54     15.05 o
   2   4  18      283.49      315.34      9.26 o
   3   4  18       11.51       15.61      4.64 o
   4   4  18        3.77       -4.08      4.08 o
   5   4  18      304.83      317.27     10.18 o
   6   4  18       57.74       66.18      6.42 o
   7   4  18      285.66      277.50      9.91 o
   8   4  18       17.87        9.06      5.88 o
   9   4  18       13.83       27.43      7.50 o
  10   4  18       56.32       67.45      7.51 o
  11   4  18        1.18       -6.13      6.71 o
  12   4  18       70.74       94.74      8.84 o
  13   4  18       71.07       94.60     19.72 o
   1   5  18      223.15      204.49      8.63 o
   2   5  18       78.28       67.24      5.65 o
   3   5  18      171.53      154.05      6.99 o
   4   5  18        1.43        7.93      4.54 o
   5   5  18      148.13      155.19      9.76 o
   6   5  18       23.48       14.68      5.39 o
   7   5  18        2.87       -4.28      5.54 o
   8   5  18       11.43       10.21      5.96 o
   9   5  18       62.81       73.75      7.57 o
  10   5  18       40.98       45.44      7.04 o
  11   5  18        9.06        6.37      6.96 o
  12   5  18       22.15       29.74      8.55 o
   0   6  18       58.82       72.32     16.50 o
   1   6  18       56.21       52.43      6.31 o
   2   6  18        0.03       -4.78      4.78 o
   3   6  18      177.04      183.75      8.34 o
   4   6  18       33.72       36.62      5.37 o
   5   6  18       63.83       59.42      6.34 o
   6   6  18        0.17       -1.42      7.10 o
   7   6  18      201.10      189.97      9.58 o
   8   6  18        6.18       10.06      6.02 o
   9   6  18      291.53      335.99     12.31 o
  10   6  18       37.95       56.26      7.35 o
  11   6  18       94.41      101.52      9.06 o
  12   6  18       24.60       28.15     14.19 o
   1   7  18        1.64       11.17      5.40 o
   2   7  18       71.09       87.51      7.01 o
   3   7  18       15.05       13.89      5.43 o
   4   7  18       31.52       35.35      6.05 o
   5   7  18       46.79       23.35      7.06 o
   6   7  18        1.80       -0.13      6.42 o
   7   7  18       13.96       22.22      6.20 o
   8   7  18        4.07        6.01      6.19 o
   9   7  18        0.68        9.42      6.79 o
  10   7  18        2.53       -3.38      8.28 o
  11   7  18        0.16       -3.02     11.51 o
   0   8  18        2.02        2.52      8.38 o
   1   8  18      316.23      341.25     11.33 o
   2   8  18        8.16       10.37      5.91 o
   3   8  18       53.31       72.95      7.00 o
   4   8  18       46.70       48.99      6.94 o
   5   8  18        4.33       -4.02      6.48 o
   6   8  18       45.81       33.01      7.92 o
   7   8  18        0.14        4.79      6.81 o
   8   8  18      293.93      351.13     14.07 o
   9   8  18       18.73       30.45     10.16 o
  10   8  18        3.97       -3.89      7.63 o
   1   9  18       40.08       61.62      6.99 o
   2   9  18       19.27       31.34      6.39 o
   3   9  18        5.46        0.30      7.87 o
   4   9  18       41.49       56.72      7.56 o
   5   9  18        2.07       -7.11      7.11 o
   6   9  18       15.30       19.58      7.58 o
   7   9  18        0.20        7.57      7.15 o
   8   9  18        0.24       -6.94      6.94 o
   9   9  18       25.08       27.28     21.24 o
   0  10  18        0.20       -6.60      8.33 o
   1  10  18      141.96      156.41      9.71 o
   2  10  18       95.95      130.34      9.35 o
   3  10  18      154.91      174.88     10.13 o
   4  10  18       15.41        7.65      7.09 o
   5  10  18      232.93      259.03     13.31 o
   6  10  18       25.40       26.17      8.53 o
   7  10  18      122.06      153.38     10.98 o
   8  10  18       21.40       12.13      8.55 o
   1  11  18      251.13      250.09     13.08 o
   2  11  18        1.34        3.42      7.27 o
   3  11  18       43.37       72.14      8.73 o
   4  11  18        0.27       -2.27      7.08 o
   5  11  18        6.41       -0.82      7.97 o
   6  11  18       28.80       24.62      8.87 o
   7  11  18        5.35       11.34      9.25 o
   0  12  18        6.74       29.83     12.34 o
   1  12  18       13.69       10.99      8.40 o
   2  12  18        3.92       -1.85      8.10 o
   3  12  18        4.98        1.19      8.32 o
   4  12  18        1.57       -2.75      7.52 o
   5  12  18        0.67       -8.26      8.26 o
   1   1  19      848.86      787.47     12.92 o
   2   1  19      137.14      129.49      6.47 o
   3   1  19      501.93      448.31     15.59 o
   4   1  19        1.02        0.76      4.83 o
   5   1  19      115.95      132.80      8.56 o
   6   1  19       85.13       82.99      6.68 o
   7   1  19       65.91       58.42      6.26 o
   8   1  19        0.11        4.06      5.24 o
   9   1  19        0.03       -4.24      5.74 o
  10   1  19        1.40       -3.91      6.32 o
  11   1  19        2.32       -5.76      6.59 o
  12   1  19        9.39        6.16      9.08 o
  13   1  19       24.35       18.32      8.81 o
   0   2  19        8.31       17.34      6.15 o
   1   2  19      109.14      108.99      6.17 o
   2   2  19       10.91        0.06      4.40 o
   3   2  19      620.55      607.14     12.41 o
   4   2  19      186.63      167.18      7.99 o
   5   2  19      397.35      366.55     10.93 o
   6   2  19       39.99       36.17      5.88 o
   7   2  19      139.25      167.92      8.25 o
   8   2  19      197.47      219.39      9.24 o
   9   2  19       55.16       47.41      6.91 o
  10   2  19       90.80       78.45      8.57 o
  11   2  19        8.05        3.77      6.73 o
  12   2  19       28.39       31.18      9.19 o
  13   2  19        9.52       19.04      9.18 o
   1   3  19      368.92      345.32      9.51 o
   2   3  19        1.61       -1.89      4.23 o
   3   3  19       31.14       29.93      4.93 o
   4   3  19       70.58       51.31      5.95 o
   5   3  19       18.56       17.59      5.39 o
   6   3  19       32.62       41.31      6.05 o
   7   3  19        0.08        0.42      5.10 o
   8   3  19        6.98       16.40      6.19 o
   9   3  19        2.54       -3.57      5.79 o
  10   3  19       32.75       33.59      6.91 o
  11   3  19       22.15       19.06      7.37 o
  12   3  19        2.09       -0.40      7.31 o
   0   4  19        1.94       -1.28      7.30 o
   1   4  19      144.65      126.65      7.32 o
   2   4  19       48.83       44.55      5.22 o
   3   4  19       10.03        6.67      4.55 o
   4   4  19        0.51       -3.10      4.92 o
   5   4  19       49.25       60.77      6.39 o
   6   4  19       14.81       24.21      5.72 o
   7   4  19      136.88      141.77      8.01 o
   8   4  19       18.80       30.18      6.47 o
   9   4  19      133.34      122.84      8.70 o
  10   4  19       81.54       97.25      8.20 o
  11   4  19      101.46      130.59      9.81 o
  12   4  19        0.35        8.82      7.31 o
   1   5  19      222.14      202.78      8.71 o
   2   5  19        0.41       -2.25      5.00 o
   3   5  19      164.35      137.36      8.22 o
   4   5  19      120.58      128.29      6.86 o
   5   5  19       26.73        4.32      5.25 o
   6   5  19       20.33       12.53      5.55 o
   7   5  19       10.08        0.50      5.72 o
   8   5  19       16.50       12.69      6.43 o
   9   5  19        0.14       -5.70      5.70 o
  10   5  19        2.95        3.72      6.55 o
  11   5  19       65.82       73.69      9.11 o
  12   5  19        0.20       -0.43      8.14 o
   0   6  19        0.09       -3.07      7.04 o
   1   6  19       48.65       57.79      6.36 o
   2   6  19       17.05        4.31      5.45 o
   3   6  19      173.71      183.90      8.64 o
   4   6  19       74.95       88.65      7.04 o
   5   6  19       97.21       94.90      8.49 o
   6   6  19       33.82       39.47      6.62 o
   7   6  19        0.81       -3.51      6.01 o
   8   6  19        8.12       11.27      6.43 o
   9   6  19       95.15      119.72     10.18 o
  10   6  19      149.13      160.21     11.05 o
  11   6  19        8.78        7.49      7.42 o
   1   7  19       90.64       89.60      7.25 o
   2   7  19       82.99       72.39      7.00 o
   3   7  19        6.74        0.01      5.46 o
   4   7  19       16.33       14.93      5.82 o
   5   7  19        5.30        2.36      6.67 o
   6   7  19        0.90       -2.18      6.67 o
   7   7  19      104.56      126.63      9.78 o
   8   7  19        1.02       -2.01      6.91 o
   9   7  19       86.42       92.86      9.58 o
  10   7  19        1.67       -6.55      9.71 o
   0   8  19       28.27       27.74     15.49 o
   1   8  19      117.23      117.76      8.12 o
   2   8  19       30.12       32.41      7.69 o
   3   8  19      122.43      133.70      8.20 o
   4   8  19      113.99       88.43      8.21 o
   5   8  19      127.64      146.32     10.51 o
   6   8  19       10.17       14.98      7.48 o
   7   8  19       10.98       -0.38      7.21 o
   8   8  19        1.12       -6.25      7.12 o
   9   8  19        9.39       13.32      8.13 o
  10   8  19       13.88       20.39      9.94 o
   1   9  19       37.05       29.78      6.69 o
   2   9  19        0.42        2.97      6.43 o
   3   9  19      121.60      132.09     14.01 o
   4   9  19        0.66       -4.91      6.47 o
   5   9  19        1.71       -2.56      7.34 o
   6   9  19       16.90        1.06      7.73 o
   7   9  19       67.93       68.76     11.71 o
   8   9  19       31.03       27.35      8.30 o
   9   9  19       18.15       27.81      8.46 o
   0  10  19        0.60       -1.73      8.80 o
   1  10  19       86.47      118.86      9.58 o
   2  10  19        0.10       -2.42      7.00 o
   3  10  19       23.18       38.22      7.87 o
   4  10  19        2.31        4.96      7.11 o
   5  10  19        8.46        8.75      8.16 o
   6  10  19       15.77       40.40     11.68 o
   7  10  19       14.68       15.45      8.78 o
   1  11  19       15.63       18.44      8.31 o
   2  11  19       11.06        4.22      7.31 o
   3  11  19        0.05       -7.18      7.18 o
   4  11  19       10.85        6.53      8.31 o
   5  11  19        2.35       -6.36      8.03 o
   6  11  19       13.71       -8.13      8.55 o
   0  12  19       11.09       22.87     21.48 o
   1  12  19       26.09       31.85      9.31 o
   2  12  19       19.89       27.64      8.88 o
   3  12  19       33.46       24.77      9.10 o
   0   0  20     1862.87     1971.79     47.89 o
   1   0  20       71.24       61.64      7.32 o
   2   0  20      620.49      642.33     20.15 o
   3   0  20      138.09      155.92     11.36 o
   4   0  20      362.99      327.11     15.65 o
   5   0  20       39.47       27.38      8.27 o
   6   0  20      175.96      172.92     11.86 o
   7   0  20      125.51       90.35     10.22 o
   8   0  20      105.00      125.07     11.31 o
   9   0  20       37.68       35.39     11.73 o
  10   0  20      216.57      250.91     18.46 o
  11   0  20       26.01       18.86     11.23 o
  12   0  20       92.10       98.37     13.87 o
   1   1  20       67.10       79.74      5.91 o
   2   1  20      100.13      101.18      6.32 o
   3   1  20       19.81       25.55      5.81 o
   4   1  20       84.30       86.16      6.82 o
   5   1  20        0.36       -1.69      4.93 o
   6   1  20       15.37       15.69      5.52 o
   7   1  20       14.06       17.44      5.77 o
   8   1  20       18.66       20.59      5.94 o
   9   1  20        1.61       13.64      6.48 o
  10   1  20        1.89       -6.64      6.64 o
  11   1  20       11.46       11.49      7.27 o
  12   1  20       15.76       31.03      7.92 o
   0   2  20        1.49       -0.79      6.93 o
   1   2  20        2.24       -1.33      4.36 o
   2   2  20        2.43       -3.94      4.46 o
   3   2  20        5.42        4.80      5.18 o
   4   2  20      160.80      134.89      7.76 o
   5   2  20       15.15       19.42      5.70 o
   6   2  20       16.73       15.55      5.63 o
   7   2  20       73.67       67.19      6.68 o
   8   2  20      156.80      168.20     10.44 o
   9   2  20        1.07       -6.26      6.26 o
  10   2  20       24.32       16.99      9.15 o
  11   2  20       54.34       80.90      9.07 o
  12   2  20        0.06       -5.91      7.32 o
   1   3  20      244.08      230.25     16.00 o
   2   3  20      107.48      101.08      6.34 o
   3   3  20       14.20        1.73      5.02 o
   4   3  20        0.11       -0.77      5.59 o
   5   3  20      185.49      205.69      8.93 o
   6   3  20        8.37       12.92      5.46 o
   7   3  20        1.41        3.90      5.65 o
   8   3  20        2.79       -6.19      6.19 o
   9   3  20        4.25        3.21      6.16 o
  10   3  20        3.09        4.42      7.14 o
  11   3  20       17.38       20.11      7.89 o
  12   3  20        2.27        7.55      7.56 o
   0   4  20      333.41      307.81     15.07 o
   1   4  20       81.90      104.63      7.20 o
   2   4  20       40.36       53.61      6.28 o
   3   4  20       28.03       31.48      5.29 o
   4   4  20       36.71       42.03      7.74 o
   5   4  20        2.93        4.67      5.63 o
   6   4  20       90.63       98.67      7.43 o
   7   4  20      222.77      211.14     10.27 o
   8   4  20      109.15      117.65      8.81 o
   9   4  20       15.71        9.52      6.50 o
  10   4  20       14.57       12.14      6.98 o
  11   4  20        4.49        0.53      7.37 o
   1   5  20       20.21       18.90      5.86 o
   2   5  20        0.06       -5.02      5.02 o
   3   5  20        8.32       12.68      5.57 o
   4   5  20        5.53       -3.83      6.16 o
   5   5  20       42.11       38.14      6.92 o
   6   5  20        1.21       -0.82      5.94 o
   7   5  20      218.01      197.35     11.48 o
   8   5  20       23.81       44.98      7.34 o
   9   5  20        1.94       -5.79      6.34 o
  10   5  20        2.18       -0.13      6.51 o
  11   5  20       15.02       23.79      7.98 o
   0   6  20      104.78      103.05     10.71 o
   1   6  20       73.08       77.47      6.85 o
   2   6  20      132.64      141.50      8.14 o
   3   6  20       20.36        1.04      5.40 o
   4   6  20       39.01       34.93      7.07 o
   5   6  20       15.47        7.57      6.21 o
   6   6  20       70.23       58.35      8.17 o
   7   6  20        0.98        6.87      7.01 o
   8   6  20       40.49       56.03      8.63 o
   9   6  20       73.39       66.27      8.16 o
  10   6  20       11.17       20.43      7.41 o
   1   7  20       12.26       13.63      6.19 o
   2   7  20        2.41       -5.48      5.48 o
   3   7  20       13.82        2.74      5.69 o
   4   7  20        0.00       -1.03      6.34 o
   5   7  20        9.89       12.70      7.19 o
   6   7  20        0.53       -8.36      8.36 o
   7   7  20       66.80       55.84      8.38 o
   8   7  20       48.67       56.63      8.72 o
   9   7  20        1.98        7.03      7.73 o
  10   7  20       44.58       56.32      9.23 o
   0   8  20        3.70       -8.92      9.54 o
   1   8  20       44.92       49.67      7.16 o
   2   8  20        0.72        5.07      5.99 o
   3   8  20        4.93        4.98      6.62 o
   4   8  20        9.11       16.57      7.61 o
   5   8  20        1.59       -5.69      7.09 o
   6   8  20       39.91       34.38      8.21 o
   7   8  20       15.03       -7.27      7.27 o
   8   8  20        2.09        2.15      7.83 o
   9   8  20       58.27       65.02     13.79 o
   1   9  20        5.92        6.30      6.42 o
   2   9  20       32.12       27.73      7.56 o
   3   9  20        0.56       -2.13      6.52 o
   4   9  20        1.02       -3.31      8.08 o
   5   9  20       32.76       20.82      8.39 o
   6   9  20        5.38       -0.90      7.77 o
   7   9  20       21.97       34.87      8.87 o
   8   9  20       17.15       30.23      8.93 o
   0  10  20       31.99       26.88     11.82 o
   1  10  20       20.16       13.82      7.23 o
   2  10  20       19.27       12.93      7.24 o
   3  10  20       35.32       29.82      7.83 o
   4  10  20       12.72       12.84      8.36 o
   5  10  20       23.60       11.24      8.44 o
   6  10  20      114.12      128.88     14.61 o
   1  11  20       59.42       76.81     11.91 o
   2  11  20        0.22       -3.19      7.94 o
   3  11  20        0.12       -0.63      8.64 o
   4  11  20       94.21      125.98     11.53 o
   1   1  21       25.23       39.45      5.45 o
   2   1  21       65.77       74.50      6.97 o
   3   1  21        0.88       10.81      5.82 o
   4   1  21      178.93      190.37      8.98 o
   5   1  21       12.61        7.96      5.79 o
   6   1  21        1.52        0.41      5.65 o
   7   1  21       45.68       56.30      6.90 o
   8   1  21       46.28       33.76      6.80 o
   9   1  21        8.73        1.05      6.48 o
  10   1  21       26.52       31.96      7.96 o
  11   1  21       27.88       28.71      8.14 o
   0   2  21      258.89      235.71     13.43 o
   1   2  21      172.59      168.94      8.28 o
   2   2  21      327.09      327.67     11.15 o
   3   2  21       56.95       45.43      6.24 o
   4   2  21      422.52      427.45     12.53 o
   5   2  21      121.80      132.42      8.20 o
   6   2  21       41.19       62.00      6.93 o
   7   2  21       49.45       68.54     10.20 o
   8   2  21      262.41      297.77     12.24 o
   9   2  21        4.24       -4.82      6.14 o
  10   2  21       71.90       74.84      9.17 o
  11   2  21       70.85       70.10      9.19 o
   1   3  21       28.57       42.18      6.29 o
   2   3  21       74.78       83.44      7.94 o
   3   3  21        0.03       -2.74      5.24 o
   4   3  21       26.57       22.90      6.02 o
   5   3  21       82.97       98.18      7.51 o
   6   3  21        2.06        2.94      5.83 o
   7   3  21        0.74        0.01      6.00 o
   8   3  21       90.21       81.38      8.41 o
   9   3  21       10.66        1.24      6.68 o
  10   3  21        0.16        2.99      7.41 o
  11   3  21        8.19       18.18      7.94 o
   0   4  21       97.25       95.89     10.34 o
   1   4  21       28.52       15.32      6.05 o
   2   4  21      104.37      104.50      7.58 o
   3   4  21        5.53       -1.06      6.05 o
   4   4  21      312.01      347.09     12.72 o
   5   4  21        2.53        3.71      6.60 o
   6   4  21      145.48      164.21      8.83 o
   7   4  21        3.60       -1.24      6.21 o
   8   4  21       54.49       83.14      8.43 o
   9   4  21      179.23      204.29     10.89 o
  10   4  21       32.64       44.45      8.41 o
  11   4  21        0.01       -4.30      7.60 o
   1   5  21        7.38        9.12      5.65 o
   2   5  21       71.78       41.27      6.58 o
   3   5  21       22.36        9.41      6.48 o
   4   5  21        0.84        4.33      7.67 o
   5   5  21       32.29       26.33      7.12 o
   6   5  21        5.59        0.53      7.11 o
   7   5  21        2.21        5.24     10.16 o
   8   5  21        1.37       -6.05      6.05 o
   9   5  21        0.07       -6.68      6.68 o
  10   5  21       36.56       35.97      8.79 o
   0   6  21       17.36       13.79      8.66 o
   1   6  21      170.41      157.71      8.77 o
   2   6  21       27.86       19.59      6.14 o
   3   6  21        3.51       -5.93      5.93 o
   4   6  21      102.04      125.83      9.22 o
   5   6  21        3.34       -1.34      9.09 o
   6   6  21       60.12       79.38      9.43 o
   7   6  21        5.18        5.63      7.50 o
   8   6  21        1.36        7.05      7.83 o
   9   6  21       41.19       53.47      9.33 o
   1   7  21       30.13       43.19      6.96 o
   2   7  21        1.30       -5.78      5.78 o
   3   7  21        0.88       -2.12      6.45 o
   4   7  21        0.02        4.21      7.23 o
   5   7  21        1.85       21.26      8.25 o
   6   7  21      110.03      129.90     10.68 o
   7   7  21       69.05       65.54     11.95 o
   8   7  21        2.57       -7.54      7.54 o
   9   7  21      211.16      240.24     13.23 o
   0   8  21      178.84      194.62     14.04 o
   1   8  21       64.19       73.76      7.78 o
   2   8  21      122.28      133.39      8.75 o
   3   8  21       10.39        8.17      7.81 o
   4   8  21       26.57       23.57     13.12 o
   5   8  21       32.10       30.41      8.69 o
   6   8  21       88.14       87.86     10.26 o
   7   8  21       55.11       58.84      9.71 o
   8   8  21       50.66       49.23      9.72 o
   1   9  21       10.91       19.38      6.93 o
   2   9  21       88.06       95.91      9.37 o
   3   9  21        5.11       11.22      8.20 o
   4   9  21       10.21       13.29      8.34 o
   5   9  21       22.78       20.48      8.81 o
   6   9  21        1.30        3.90      8.29 o
   0  10  21        0.06        0.61     10.87 o
   1  10  21        7.96        9.20      7.43 o
   2  10  21        0.66       -0.25      7.18 o
   3  10  21        9.54       -2.94      8.19 o
   4  10  21        0.12        8.68      8.63 o
   5  10  21       11.09       18.79      8.99 o
   1  11  21        0.65       -7.66      7.66 o
   0   0  22       89.67       68.81     18.76 o
   1   0  22       85.18       83.75     19.69 o
   2   0  22      802.31      798.92     41.25 o
   3   0  22      806.38      769.45     23.35 o
   4   0  22      437.98      462.13     18.95 o
   5   0  22       47.53       51.66      9.94 o
   6   0  22      451.60      492.99     21.64 o
   7   0  22        0.02       -4.34      8.88 o
   8   0  22      181.78      177.89     13.63 o
   9   0  22      131.23      164.88     22.27 o
  10   0  22       45.44       38.19     11.62 o
  11   0  22       18.27       18.16     11.91 o
   1   1  22        7.11       11.64      6.37 o
   2   1  22       41.35       45.40      6.79 o
   3   1  22       16.29       24.64      6.58 o
   4   1  22       43.67       63.17      7.22 o
   5   1  22       19.27       23.55      6.84 o
   6   1  22       28.43       32.75      6.85 o
   7   1  22       19.30       27.06      6.69 o
   8   1  22        9.01       14.17      7.01 o
   9   1  22        2.32       -6.98      6.98 o
  10   1  22       16.70       -1.88      7.47 o
   0   2  22      196.78      182.22     12.83 o
   1   2  22      125.78      113.76      8.93 o
   2   2  22       11.99       15.23      6.62 o
   3   2  22       42.41       39.54      7.19 o
   4   2  22      114.48      116.52      7.98 o
   5   2  22        3.82        7.07      6.34 o
   6   2  22       39.50       32.63      6.84 o
   7   2  22       84.46      123.09      8.56 o
   8   2  22        0.10       -0.56      6.68 o
   9   2  22       13.17       25.69      7.49 o
  10   2  22        6.13        1.96     11.81 o
   1   3  22       28.83       38.08      7.72 o
   2   3  22       33.04       31.04      6.90 o
   3   3  22        9.19        1.44      7.22 o
   4   3  22       12.79       17.52      6.71 o
   5   3  22       32.21       37.57      6.62 o
   6   3  22       24.59       38.70      6.98 o
   7   3  22        1.04        1.20      6.66 o
   8   3  22       23.24       27.57      8.08 o
   9   3  22       16.64       11.10      7.10 o
  10   3  22       35.82       51.51      9.02 o
   0   4  22      285.07      296.23     15.92 o
   1   4  22       11.35       14.53      8.03 o
   2   4  22       96.06      113.05      8.81 o
   3   4  22       53.83       52.53      7.70 o
   4   4  22       88.31       95.53      8.66 o
   5   4  22        2.18        2.57      6.53 o
   6   4  22       50.70       67.88      8.25 o
   7   4  22       33.12       40.77      8.66 o
   8   4  22       78.69      100.23     10.99 o
   9   4  22        5.96       17.56      8.96 o
  10   4  22       31.92       22.68      8.19 o
   1   5  22       22.75       26.16      6.31 o
   2   5  22       75.86       82.88      8.47 o
   3   5  22       11.60       11.11      6.93 o
   4   5  22       25.79       39.02      7.55 o
   5   5  22        5.57        5.38      6.96 o
   6   5  22       66.24       88.11     12.20 o
   7   5  22       16.25       22.77      8.31 o
   8   5  22       18.25       37.89      8.93 o
   9   5  22        4.61       -7.69      7.69 o
   0   6  22       80.81       95.39     11.01 o
   1   6  22       42.82       39.38      6.93 o
   2   6  22       64.05       45.73      7.93 o
   3   6  22      119.11      126.66      9.53 o
   4   6  22      292.96      317.83     13.15 o
   5   6  22        0.99       -4.17      7.73 o
   6   6  22       55.12       51.62      9.11 o
   7   6  22        1.03       -7.48      7.72 o
   8   6  22       23.25       21.93      8.57 o
   9   6  22       38.29       48.79     16.11 o
   1   7  22        5.78        4.39      6.25 o
   2   7  22       30.12       16.74      8.46 o
   3   7  22        6.78        1.40      7.23 o
   4   7  22       27.43       48.02      9.12 o
   5   7  22        2.79        5.80      7.96 o
   6   7  22        5.92        2.48      8.00 o
   7   7  22       32.00       26.22      8.96 o
   8   7  22        5.94       -2.88      8.40 o
   0   8  22       34.43        5.84      9.63 o
   1   8  22       16.07       10.33      6.68 o
   2   8  22        5.72        4.19      7.98 o
   3   8  22       56.27       78.44      9.96 o
   4   8  22      102.79      116.06     10.77 o
   5   8  22       14.87       10.91      8.50 o
   6   8  22        2.60        6.59      9.33 o
   7   8  22        0.73       18.30     19.89 o
   1   9  22        7.53       10.11      7.41 o
   2   9  22        6.49        6.00      8.40 o
   3   9  22        1.49        6.42      8.63 o
   4   9  22       15.98       17.44      9.25 o
   5   9  22        5.69       10.66      8.78 o
   0  10  22      169.36      157.76     17.27 o
   1  10  22        9.41        9.57      8.35 o
   2  10  22       57.94       80.83     10.88 o
   1   1  23       30.41       32.90      8.53 o
   2   1  23        0.10        1.32      6.49 o
   3   1  23      432.93      434.39     14.50 o
   4   1  23       18.64       27.24      6.60 o
   5   1  23        8.29        1.10      6.33 o
   6   1  23       22.17       16.94      6.62 o
   7   1  23        0.07        8.35      6.46 o
   8   1  23        1.22        6.98      7.03 o
   9   1  23       17.92        6.72      7.97 o
  10   1  23        8.72        6.34      7.84 o
   0   2  23      465.65      413.83     22.76 o
   1   2  23       19.59       11.10      6.70 o
   2   2  23       80.67       80.10      8.35 o
   3   2  23        2.12       -6.37      6.37 o
   4   2  23      105.28      135.70     11.60 o
   5   2  23       85.55       80.10      8.62 o
   6   2  23      281.21      302.72     11.95 o
   7   2  23       84.71      100.54     10.82 o
   8   2  23      121.50      117.41      9.69 o
   9   2  23       30.31       34.06      8.71 o
   1   3  23       21.72       24.16      7.12 o
   2   3  23        4.42       -1.74      6.53 o
   3   3  23        0.38        2.00      6.57 o
   4   3  23        1.42       -6.70      6.70 o
   5   3  23        3.58        2.94      9.00 o
   6   3  23        7.18        4.00      7.03 o
   7   3  23        0.51        4.50      7.91 o
   8   3  23       29.91       44.48      7.91 o
   9   3  23       34.24       51.74      8.39 o
   0   4  23      108.94      122.28     11.67 o
   1   4  23       24.62       21.89      7.43 o
   2   4  23      120.72      146.74      9.95 o
   3   4  23       84.70       75.98      8.61 o
   4   4  23       28.47       17.89      7.23 o
   5   4  23       38.28       24.98      7.87 o
   6   4  23       19.95       12.01      8.29 o
   7   4  23        0.04       -7.14      7.14 o
   8   4  23       45.17       44.65      9.03 o
   9   4  23        0.22       -2.62      7.98 o
   1   5  23        0.35        0.77      6.81 o
   2   5  23        1.78       -6.32      6.46 o
   3   5  23        3.49       -6.49      6.49 o
   4   5  23        4.14        0.24      6.85 o
   5   5  23       49.29       44.35      8.89 o
   6   5  23       16.61       13.49      8.38 o
   7   5  23        0.03        1.75      7.91 o
   8   5  23       20.66       20.46      8.84 o
   0   6  23       43.24       28.93      9.93 o
   1   6  23       22.11       14.82      7.23 o
   2   6  23       34.52       40.74      7.77 o
   3   6  23        0.04       -6.85      6.85 o
   4   6  23        1.82        6.14      7.88 o
   5   6  23       31.09       31.35      8.79 o
   6   6  23       61.18       77.95     10.26 o
   7   6  23       14.74        3.21      8.31 o
   1   7  23       26.36       29.45      7.86 o
   2   7  23        0.07       -1.24      6.85 o
   3   7  23       14.72       17.59      8.78 o
   4   7  23       12.96       13.50      8.34 o
   5   7  23        4.81        2.72      8.60 o
   6   7  23       67.90       66.02     10.21 o
   0   8  23       64.33       81.51     12.80 o
   1   8  23       23.39       31.45      8.16 o
   2   8  23      128.80      156.41     12.28 o
   3   8  23       18.73       13.35     11.66 o
   4   8  23       11.59        8.20      8.70 o
   5   8  23       72.19       76.82     12.40 o
   1   9  23        0.07       -7.06      8.33 o
   2   9  23       12.07       23.43      9.28 o
   3   9  23        3.60        6.79      9.06 o
   0   0  24      225.54      251.04     26.65 o
   1   0  24       32.75       24.61     17.33 o
   2   0  24      468.78      478.52     24.74 o
   3   0  24       88.53      119.12     15.74 o
   4   0  24      170.04      187.92     17.43 o
   5   0  24      137.70      169.52     13.70 o
   6   0  24       28.50       -1.41      9.23 o
   7   0  24      161.28      137.22     13.28 o
   8   0  24       30.61       61.13     25.69 o
   9   0  24       16.68       14.46     11.50 o
   1   1  24       11.09       17.24      8.66 o
   2   1  24       74.77       81.23      9.90 o
   3   1  24        3.43       11.42      8.25 o
   4   1  24        6.06       12.51      7.28 o
   5   1  24       47.16       42.71      9.35 o
   6   1  24        1.78       -1.01      6.30 o
   7   1  24       12.60        3.27      6.61 o
   8   1  24        4.17        3.94      7.30 o
   9   1  24        3.93        3.82      8.06 o
   0   2  24      111.20      121.20     15.86 o
   1   2  24        0.40        1.36      7.88 o
   2   2  24        0.08        0.49      7.88 o
   3   2  24       68.27       88.53      9.07 o
   4   2  24       25.89       17.15      7.64 o
   5   2  24        0.03       -6.66      6.66 o
   6   2  24      126.12      131.65     10.22 o
   7   2  24        6.12       -4.31      9.29 o
   8   2  24       14.63        7.82      7.45 o
   1   3  24       16.33       24.54      8.36 o
   2   3  24        3.07       -6.44      6.44 o
   3   3  24        8.68       -0.77      6.94 o
   4   3  24        0.37       -6.69      6.69 o
   5   3  24       33.00       30.58      7.83 o
   6   3  24        7.65       -0.80      8.01 o
   7   3  24        0.15       -1.79      7.59 o
   8   3  24        0.46       -7.72      7.72 o
   0   4  24      187.35      201.96     17.81 o
   1   4  24        0.38       -7.16      7.16 o
   2   4  24       85.97       95.11      8.96 o
   3   4  24        7.60       -1.04      7.04 o
   4   4  24       38.70       41.08      8.09 o
   5   4  24       14.98       19.65      7.62 o
   6   4  24      162.72      184.93     13.81 o
   7   4  24       30.74       25.62      9.34 o
   8   4  24        0.07        4.56     11.45 o
   1   5  24        2.92        2.75      6.95 o
   2   5  24        6.77        1.90      7.26 o
   3   5  24        3.69       -5.96      6.96 o
   4   5  24        2.32        1.85      7.11 o
   5   5  24       25.94       24.47      8.53 o
   6   5  24        0.09       -0.76      7.89 o
   7   5  24       17.76        8.75      8.91 o
   0   6  24       50.07       60.32     13.87 o
   1   6  24       15.21        1.14      8.25 o
   2   6  24       31.03       30.17      8.04 o
   3   6  24      101.71      132.48     10.55 o
   4   6  24      206.99      251.26     20.72 o
   5   6  24       18.54        5.99      8.54 o
   6   6  24       10.38       -2.62     10.21 o
   1   7  24        2.73        6.48      7.49 o
   2   7  24        0.01       -1.61      7.64 o
   3   7  24        0.42        2.91      8.46 o
   4   7  24       19.74       15.35     11.70 o
   5   7  24        1.58       -8.41      8.41 o
   0   8  24        4.76        0.73     11.77 o
   1   8  24       20.27       24.36      9.14 o
   2   8  24       11.66       -1.94      8.33 o
   3   8  24        2.12       10.07      8.98 o
   1   1  25        4.23        6.74      8.33 o
   2   1  25       42.17       45.84      9.27 o
   3   1  25        0.75        7.20     11.04 o
   4   1  25       46.46       45.80      9.28 o
   5   1  25        9.65        5.68      7.38 o
   6   1  25       61.88       70.82      9.17 o
   7   1  25       38.94       29.07      9.08 o
   0   2  25      149.30      159.27     18.30 o
   1   2  25        1.28        7.12     10.72 o
   2   2  25      274.02      287.65     18.97 o
   3   2  25       33.40       23.70      8.84 o
   4   2  25      124.69      136.08     11.48 o
   5   2  25       10.08       18.09      7.60 o
   6   2  25       13.67       22.23      7.89 o
   7   2  25        4.57       -8.86      8.86 o
   1   3  25        9.00       14.67      8.61 o
   2   3  25        6.12        3.94     10.61 o
   3   3  25       18.74       16.08      8.73 o
   4   3  25        5.85        6.44      7.49 o
   5   3  25       20.50        5.16      7.66 o
   6   3  25        0.30       -3.19      7.91 o
   7   3  25       10.73       14.49      9.00 o
   0   4  25        0.69       -0.16     14.09 o
   1   4  25        4.36       -1.16      8.26 o
   2   4  25       48.19       39.95      9.50 o
   3   4  25        1.42       -6.97      6.97 o
   4   4  25       32.89       22.66      8.14 o
   5   4  25        9.90        5.38      8.29 o
   6   4  25       46.41       45.41      9.65 o
   1   5  25        8.54        0.32      8.52 o
   2   5  25       40.26       44.46      9.89 o
   3   5  25       17.15       18.93      8.19 o
   4   5  25        0.64        7.06      8.43 o
   5   5  25        0.17       -1.93      8.52 o
   0   6  25       13.09       17.46     13.08 o
   1   6  25        0.56       -2.11      8.37 o
   2   6  25      129.74      171.97     11.52 o
   3   6  25        1.64       -1.09      8.32 o
   4   6  25       20.88        8.21      9.13 o
   1   7  25       20.50       11.92      9.14 o
   2   7  25       18.35       18.98      9.44 o
   0   0  26      166.31      121.58     23.00 o
   1   0  26       13.51       21.80     12.87 o
   2   0  26       33.40       37.02     14.50 o
   3   0  26        2.66        6.32     20.35 o
   4   0  26      298.47      388.71     24.01 o
   5   0  26       12.45       10.62     12.40 o
   6   0  26      355.47      340.57     23.63 o
   1   1  26        2.72       -8.05      8.05 o
   2   1  26        4.44        3.94      8.44 o
   3   1  26        1.10       17.85      9.29 o
   4   1  26        7.11       15.36      8.64 o
   5   1  26        1.03       16.85      9.20 o
   6   1  26       23.24       16.42      9.44 o
   0   2  26       68.58       87.52     15.30 o
   1   2  26        7.82       18.26     10.13 o
   2   2  26       36.36       45.02      9.97 o
   3   2  26        6.65       -0.49      8.44 o
   4   2  26        5.89       11.87      8.95 o
   5   2  26        0.03       -4.78      8.52 o
   1   3  26       13.97       14.97      9.30 o
   2   3  26        5.43        2.81      8.77 o
   3   3  26       14.14        8.42      9.94 o
   4   3  26        0.05       -8.63      8.63 o
   5   3  26        2.08        8.64      7.80 o
   0   4  26      284.61      293.42     22.14 o
   1   4  26        1.96       -3.24      8.69 o
   2   4  26       34.79       37.95     10.13 o
   3   4  26       17.15       20.64      9.16 o
   4   4  26       14.05       16.90      9.46 o
   1   5  26       10.42       15.19     13.11 o
   2   5  26       35.30       46.10     10.20 o
   3   5  26       12.31        5.97      9.57 o
   1   1  27        2.00        5.92      9.03 o
   2   1  27       87.17       92.79     11.65 o
   3   1  27        8.48       13.74      9.86 o
   0   2  27       31.72       70.33     15.66 o
   1   2  27        5.11        4.54     11.58 o
   2   2  27       79.07       71.47     14.19 o
   3   2  27        0.97       -8.40      8.40 o
   1   3  27        0.39       12.73      9.63 o
   2   3  27       59.56       59.02     15.99 o
 
